# Supplementary material for: Germline copy number variants and endometrial cancer risk
Source: Hum Genet. 2024 Nov 4;143(12):1481–98. doi: 10.1007/s00439-024-02707-9 (PMC11576655; doi:10.1007/s00439-024-02707-9)
Supplement: Supplementary file 1 — Supplementary file1 (XLSX 6898 KB) [file 439_2024_2707_MOESM1_ESM.xlsx]

## Sheet: Sheet1
Supplementary Data 1	ECAC Studies
Supplementary Data 2	Sample and CNV level exclusions
Supplementary Data 3	Nanostring probe design
Supplementary Data 4	ECAC CNV characteristcs
Supplementary Data 5	Deletion-only CNV-GWAS results
Supplementary Data 6	Duplication-only CNV-GWAS results
Supplementary Data 7	Loss of function CNV-GWAS results
Supplementary Data 8	NHGRI GWAS catalog overlap
Supplementary Data 9	Nanostring results - probe count
Supplementary Data 10	Over-representation analysis
Supplementary Data 11	GWAS gene set enrichment
Supplementary Data 12	Expression and dosage analysis of the 25 genes in the 16p11.2 reccurent deletion

## Sheet: ST1
Supplementary Data 1 | ECAC Studies
			Number of participants (post QC)
ECAC study	ECAC strata	Full name	Controls	Cases
ABCFS	Australia	Australian breast cancer family study	181	-
ABCTB	Australia	Australian Breast Cancer Tissue Bank	372	-
ANECS	Australia	Australian National Endometrial Cancer Study	-	502
BBCC	Germany	Bavarian Breast Cancer Cases and Controls	245	-
BBCS	United Kingdom	British Breast Cancer Study	431	-
BCEES	Australia	Breast Cancer Employment and Environment Study	786	-
BECS	Germany	Bavarian Endometrial Cancer Study	-	219
BSUCH	Germany	Breast Cancer Study of the University Clinic Heidelberg	165	-
CAHRES	Sweden	Cancer Hormone Replacement Epidemiology	-	563
CBR_STUDY98	United Kingdom	Cambridge BioResource	830	-
NESECG	United Kingdom	National Study of Endometrial Cancer Genetics	-	671
GENICA	Germany	Gene Environment Interaction and Breast Cancer in Germany	258	-
GESBC	Germany	Genetic Epidemiology Study of Breast Cancer by Age 50	165	-
HaBCS	Germany	Hannover Breast Cancer Study	853	-
LES	Belgium	Leuven Endometrial Cancer Study	-	458
LMBC	Belgium	Leuven Multidisciplinary Breast Centre	1216	-
MARIE	Germany	Mammary Carcinoma Risk Factor Investigation	250	-
MCBCS	United States of America	Mayo Clinic Breast Cancer Study	217	-
MCCS	Australia	Melbourne Collaborative Cohort Study	498	-
MECS	United States of America	Mayo Endometrial Cancer Study	-	227
MISS	Sweden	Melanoma Inquiry of Southern Sweden	1401	-
MMHS	United States of America	Mayo Mammography Health Study	1588	-
NECS	Australia	Newcastle Endometrial Cancer Study	-	163
pKARMA	Sweden	Karolinska Mammography Project for Risk Prediction of Breast Cancer	5592	-
RENDOCAS	Sweden	Registry of Endometrial Cancer in Sweden	-	395
SEARCH	United Kingdom	UK Studies of Epidemiology and Risk factors in Cancer Heredity	1452	917
SMC	Sweden	Swedish Mammography Cohort	656	-
UKBGS	United Kingdom	UK Breakthrough Generations Study	662	-
		TOTAL	17818	4115
Studies in bold are part of the Endometrial Cancer Association Consortium (ECAC)

## Sheet: ST2
Supplementary Data 2 | Sample and CNV level exclusions applied to ECAC CNV dataset
		Cases	Controls
	Pre-QC	4486	18891
1	DLRS exclusions (Pre-PCA)	4285	18242
	DLRS exclusions (Post-PCA)	4218	17820
5	CNV load exclusions	4115	17818	4115
		Deletions		Duplications				*3. CNV QC	Deletions		Duplications
		Cases	Controls	Cases	Controls				Cases	Controls	Cases	Control
	Pre-QC	127104	118211	50471	63121			BAF negative	16792	5925	9170	3708
2	DLRS sample exclusions	118939	118211	43789	63121			High LRR NA	0	8	1	0
3	CNV QC exclusions*	46901	81969	20433	40711			Region exclusion	6733	6482	2530	4658
4	Probe range exclusion	46796	81910	20287	40462			Sample shift	3063	1778	1414	3831
5	CNV load exclusions	22189	81903	12445	40287			Segmean excessive	1352	3005	342	521
6	Secondary probe range exclusion	13404	49945	11260	37295			Segmean near normal	44098	19044	9899	9692
								CNVs retained	46901	81969	20433	40711
	Quality Control Pipeline Bolded numbers (column A) correspond to the order the exclusion steps were applied to sample and CNV dataset. (1) For sample quality control, principle component adjustment (PCA) of Log R Ratio (LRR) was conducted to reduce batch effects in probe intensity and adjust for variation in hybridization intensity (i.e., genomic waves) (Diskin et al., (2008) DOI: 10.1093/nar/gkn…

## Sheet: ST3
Supplementary data 3 | Nanostring probes LOF: Loss of function;
Region Name	ProbeID	Genomic Coordinates	Target Sequence	Tm CP	Tm RP
16p11.2_389916	16p11_2_389916_504205.1:76	chr16:29653084-29653175_x000D_	TGGGGCACTCAGTATCACACCTCAATCGGCCTCCCTCCATTGGAGGACTGACTCCATTCCTCAATATCAAGATAAGTGTCACAGACTGTCCCTGTCCCAG	87	85
16p11.2_389916	16p11_2_389916_281612.1:57	chr16:29875711-29875781_x000D_	CTCAGACCTGGCACGGGGTGCCTCTGCCTGGGAGGCTTTCACTTCATTACATTCCCACCTCTAGGGTTCCCTGCAGTGCTCACCGGACCTCCTCTCAAGG	87	87
16p11.2_389916	16p11_2_389916_32171.1:87	chr16:30125121-30125192	GGGGGTGATTCGGGGTGACTCAGGAGCACCCTACACACCCCTGGATCCTCTGAAATGGCAAGGGGTAGGCATGTTGGATGCGCTGGCTACAAGTACCAGT	87	87
CTNNA3_386247	CTNNA3_386247_6685.1:34	chr10:68221189-68221288	AAGTGAATTGGAAGTATGTTTCTGAGTGATTAGGTAATATATTTCCTACGAAATTAACAACTGATGAGTAGAAGAGGACTCAAGTAGTTTCGGATCCATC	79	82
CTNNA3_386247	CTNNA3_386247_28237.1:22	chr10:68242734-68242828	CTCTCATGATGACCAGCATCCAGTGTGGAGCACAGGAGAGGTTGGAGATAAAGAAGGACGTTTTCCTAAGCCAATGAGACAGCACTGTCAGAAACAGTCT	87	86
CTNNA3_386247	CTNNA3_386247_49411.1:199	chr10:68264084-68264179	ACAGCACAGGCTCTGGAGCCATTCTCCAAGCAAAGGTTTTTACCGGTTTGTTAAAATTCCCCAGGATGCTTTCTAAGTCCCTAAGTCTATTGCAACAACA	87	83
KIF25_385737	KIF25_385737_160625.1:311	chr6:168436708-168436807	TTACTTTAAAACGACAGGAAATGGCTTATCTGGTGACTTCAGCAATCTAAGAGTAGTCCTTTTCAGGGTAAAGGGTTCCTGTAAACTATCTCTGATATCA	82	82
KIF25_385737	KIF25_385737_137083.1:0	chr6:168460561-168460660	AGCTTCCCTCCCATCAGAAAGCCTGGGTTAGACTCATGTCTTTTTATACTCAGTTGAGTAGGAGTGAGAAGACAGAGCCATTCAGAGTGTTCTAGGACCA	85	86
KIF25_385737	KIF25_385737_8174.1:53	chr6:168589417-168589516	TTACTCCTTCAATTCATGAGGCCATCCTCCATCCTCCCACTGAGGACACTGCTGACATTTTTCCTGCAGATATTAATTATATGATTGGTGACCCAGTCCT	88	82
MSH2_388839	MSH2_34959.1:90	chr2:47638868-47638967	CTTAGATACAATCTATGCTAAAAATGCCCATCACATGTGTTATCTCCAGCGGTGCTTATGGTACTTGAGGACCACAAAAAGAATCTTTGGGAGATACATA	82	83
MSH2_388839	MSH2_17969.1:132	chr2:47655816-47655915	GACACGCTGTTGCACATGTAAATAGTGATGTTTAACGAAACAGAATTACAGTTCAAGAATGTTGCCAAATCCAGTACTTACATTTTTAGAATGCTTTCTA	82	80
MSH2_388839	MSH2_1679.1:0	chr2:47672238-47672337	AGCTTACCTCATATTCCTAATTTCCATTAATGACAGTGTTCCAATTAACAGGTTAAATCAAGCCAAGTTTTTACACAATGGAACTGTGCTTGATGGTATT	80	83
MUTYH_385847	MUTYH_385847_514.1:0	chr1:45797755-45797832	AGCTGTTCCTGCTCCACCTGAGAGGCACAGGGTTGAGTGTCATAGGGCAGAGTCACTCCTTAGGACTTCTCACTGCCCCTTCCCCAGTAGGCTTACTCTC	87	87
MUTYH_385847	MUTYH_385847_1213.1:6	chr1:45798462-45798546	CTCCTGCAGCCGCCGGCCACGAGAATAGTAGCCCAGGCCAGCCCAGAGTTGATTCACCTCCTGTGGGTAGGATCAGAGGTCAAAGAGATCACCCGTCAGT	88	88
MUTYH_385847	MUTYH_385847_1213.1:502	chr1:45798955-45799032	GGAGATGTACTGACCAGCATATGCCCGCCTGTCCAGGTCCATCTCATCTTCTGCCTGTCAATGCAACCCCAGATGAGGAGTTAGGGTGGAGGGGGCTGGG	87	87
NPL_386292	NPL_386292_3813.1:67	chr1:182777455-182777554	TCTACAATAACCTGACTGGCCCTGCTCTTTCAGAGGTCATCAGTGACTTCCTATGATGTGTCAAACCTAGTGGTCTTCTCAGTCTTTCGTGTGCTGACTT	86	85
NPL_386292	NPL_386292_2248.1:72	chr1:182779015-182779109	CTGACTGACCTGTTGAACTCTCACCAGCAGTTTTATTGCACGACCCCTCCCTTCACTACCCCTTTCTCTTGGTTTAGGTGAAGCCAATCATCCATTTGCT	87	86
NPL_386292	NPL_386292_988.1:203	chr1:182780144-182780243	AAAAGTGCTTTGCATATATCTGGCACTGGCTAATTGTTGACTTAGATCAAATGTAAATTTAAAAAAAATCAAGATGCCAATGGTGAATCAAGCACTAGGG	83	81
PMS2_389029	PMS2_389029_595.1:1	chr7:6029527-6029626	GCTTTTCCTCTTGTAGCAAAATTTGCCTTTTATCTGGAGTAACATTGATATCAACGCATTCTAAGGCAAAAAAGAAAACATATTTATTATGTTTAAATTC	81	77
SALL3_386121	SALL3_386124_12871.1:382	chr18:76751436-76751535	CCTCTGAGCCAATGGGCATTTACTTTATGTAGGCAATTTTGGCTAAATGCTCTCATTTGTGAATGTAACAAAGGAAACATAAGCGTTTCTTACATCAGCT	85	82
SALL3_386121	SALL3_386124_9702.1:17	chr18:76754985-76755069	TGTCAGTAAGTGCTGTTTTAAATTACCCATAGTGGAGCACCCTCGCCTGCAGAGCGCGCAGACGAATGGCCGCTCCTTAGTATGGCTGCGGTAGTGGATT	87	88
SALL3_386121	SALL3_386124_6931.1:36	chr18:76757722-76757821	TACCCGCATTATCTTAACATCATAAATACTACAGACGAAGATAGTGTCATGATACACAGCATTGGGAGTACTAAACCACGTCTTTAACATGAAGAGTTCT	80	83
SALL3_386124	SALL3_386124_27151.1:219	chr18:76737319-76737413	GGGAGGATCTTCTAAGTCCCTCCAACGAAGGCAAGTGTGAGACTCTGGCCCTTTATTTGTAAGAAGCAAGCCTTCAGATTGCAGAAGTGTCGCGCGGGTC	87	87
SALL3_386124	SALL3_386124_20672.1:41	chr18:76743976-76744075	TGGCTTTGAACAACAGATCTAAAAATATTGGATAATGCATATGCCATGGAAGTTGAAAACGTACTGCACATAAAATTCGAGAACTGTTACATAATCAGCT	82	81
SALL3_386124	SALL3_386124_2351.1:83	chr18:76762255-76762354	TGCAGACGGTGGTAGAAATCAGGACAGTAACACCAATGTTCATAGTTTAGGCTCTCTGATATTCTACTAAGGAACAACAAGAAAAAAAACCACATTGTTT	84	80
SALL3_386137	SALL3_386124_18631.1:73	chr18:76745985-76746084	CTTCAAGGTTGCACAATAGTTCTTTCATTTAGATGTTATGCTGTCATCACACTTATAAGGAACGCGTGTGTATCACTATCTATGCCTAATGAAAAATACG	81	81
SALL3_386137	SALL3_386124_16890.1:18	chr18:76747781-76747880	TGTAAACAGGCAGGGGATGGGCAGGAATGGGATTTTATTAGAACAAGTTAAGAAAAATGCCAACCAGTTCACCAACTAACAGAACTTAGCGAACACTCTT	85	84
SALL3_386137	SALL3_386124_14450.1:17	chr18:76750222-76750321	GCCTGCTAGACTTTTAAACTAAATTCAGCGCCGAAGACCAGACTGCAGCAAGAGGTCTCATTACTGTATGGAGGAAGGAATGTAATAGGTATCTGTAATG	88	81
SALL3_386137	SALL3_386124_5155.1:223	chr18:76759311-76759410	AACAAACAAAAAAACCACACACACACACACACCAAAAAGGACACAGATAAATAATGAAAACATTCAACTGCTGAAACACAGTGACCTTAAGCCACCTCAG	84	84
SALL3_386137	SALL3_386124_2670.1:411	chr18:76761608-76761692	TCCCAGCGTGGATTGTACCAGCCAGGACGATGCAGGGAGGACGAGGTCACGCCCCAAGCCTCGCTTGGTACAGAAATGCTGAAAGGAGAAAGACAAAAAA	88	87
SALL3_386137	SALL3_386124_692.1:10	chr18:76763987-76764086	TAAGTCTAGCCATGATTTTCAGTTTTTCAGAGACAACTGAGTGTTTCTAAAACTAAGACTAATTCAGGCCAGTGGAAGGAAAAGGTTATTGGGTTCAGAG	81	84
SLC6A3_386163	SLC6A3_386163_1404.1:41	chr5:1414808-1414877	AGGAGGGGCTCACCGTCCTTGGCCACGTCCCCGATGGGCACACTGTGCTTCTGTGCCATGTACCCCAGGAAGGAGAAGACGACGAAGCCGGAGGAGAAGC	90	86
SLC6A3_386163	SLC6A3_386163_2042.1:43	chr5:1415448-1415519	GGTCAGGGCACCAGCGTCCTCCTCCTGGGTTCCTGTGTGGCCTGTCACTGGGGTGGAAGGACCACACACTTCATCTGCAGAGCACCTGGACCCAGGTGGA	88	87
SLC6A3_386289	SLC6A3_386163_1886.1:9	chr5:1415258-1415327	AGCACACACCTCCCGGGGACCTCGCTAAGATGCAGATCCTGACTGGGCGGGTCTCATGGGGTCTCGGGGGCTGTGTTTCCCATGAACTCCCAAGGGCGCT	88	88
SLC6A3_386395	SLC6A3_386163_1091.1:168	chr5:1414622-1414700	CAGGGCGGGGAAGGCGCTGGGTGGGGGCAGGTCTGTACTGGGATGTGTACCACCATCCTTCAAGAGTGAGGCAGCAACTCTCACTGAAGTCGCTCAGGGC	88	87
STK11_386137	STK11_386137_13431.1:222	chr19:1219317-1219391	GCCTGGCACACTGGGAAACGCTTCTCCGGCACGCTGTCCAGCATTTCCTGCATGCCACACACGCAGTACTCCATCACCATATACGTGGGGCGCTAAGGAC	87	87
STK11_386137	STK11_386137_9795.1:114	chr19:1223066-1223135	TGTAGATGATGTCATCCTCGATGTCGAAGAGGTCCTCGTCCTCGTCCGCGCCGTGCAGGTCCTCCAAGTACGGCACCACAGTCATGCTGCGCCACCGGTC	88	88
STK11_386137	STK11_386137_807.1:1	chr19:1232152-1232250	GCTGAGAGAATCCAGATCTTGAAATGAATGGGGCCCAGGGGTGACTAGAGACATTTAGAGTCCAATGTGGTTGCAGCACATCCCAGAACCTGTTTGCTGG	87	88
XRCC1_389204	XRCC1_389383_1449.1:86	chr19:44059941-44060026	AAATAACTGGTGTGGTTTTAATCTCCGGGCAAGGACCCTGACTGACCCGGCAGCACTCATGTTGGTAGTTTGTCATGGTGCTGATCCCAGATAGCAAATA	87	85
XRCC1_389383	XRCC1_389383_473.1:20	chr19:44058900-44058971	GCGAACGCGGTTGGGGTTTGAGCCACTGCGGCTCTCGGAAGGGGACATGAAAGATGAGGTGACCAGAAGGACCTGGGTGGGAGAAGCCACAGTGCATGAG	88	87
XRCC1_389383	XRCC1_389383_683.1:8	chr19:44059092-44059175	CCTAGATGTCTCCAGACCCTTTGTTTCTAGGCCTTGAGTCAGTCCTGCCCTGACACAGGCCCCAGAGGGATCTCTTTATCCTCCAGATGTGAGCGACCCT	87	87
XRCC1_389383	XRCC1_389383_1217.1:10	chr19:44059629-44059710	GCTGCAGTGGTTCCTGCCTGCAGCAGCAGATGAATCCAGTTTGCAGTGTCCCAATACCTCCAGAAACAGCCTCATTCAGCCCCTCTCAGCAGCCGGTGGG	87	87
MSH2_389493	MSH2_389493_603.1:61	chr2:47639437-47639536_x000D_	AGTTTAAACTACTATGAGAAAAGGAATAAGAAAAGCAAAAATGAAAATTATAACATTGATAACTATAGTGATAACAGATTCACCTACATTAAATGTTTAT	76	76
MSH2_389493	MSH2_389493_353.1:108	chr2:47639640-47639739_x000D_	ACATTATATATATTGTAATTCACATTTATAATCCATGTACCTGATTCTCCATTTCTGGCAATACAGCACTATTCATCTGCTCTCCCTTTTTGCCTTTCAA	76	85
FTO_386247	FTO_386247_17833.1:196	chr16:54003382-54003481_x000D_	CGCCACAAAAAAAGCACAAACTACCAATGACAGTATATATTATGTTCATTTACTTACACGCATGCAAAAGGCCATAATGTTGGTAGATGAATTAATAGAA	80	81
FTO_386247	FTO_386247_9667.1:228	chr16:54011516-54011615_x000D_	ATGCTTCAAAGAAATATGTATACTCTCTCCCCATAAAGAAGATAGGAGGCAAGAGCAAAAAAGTTGAAAGAGTAAACTCATGCCTTTCCTAAGGAAAGCT	82	83
FTO_386247	FTO_386247_1805.1:71	chr16:54019539-54019634_x000D_	CAGAGGTGGAGAACTGACAGCGGATTTGAAAAACAGAAAAATCACTCGGGCCCTACATTTGGTGTCAACCTTGGCGTTCATTTTCTCGATGCCACCTCAC	86	87
SKAP1_389204	SKAP1_389204_11364.1:201	chr17:46372116-46372215_x000D_	GGTGATGATACTTCAGCATCACCTCCATGTGATTTGACTCACAAGTTTTCAAAAGTGGCCTAAATCTGGACATGTCAATATATAGTAGCAACAGTTACTT	84	81
SKAP1_389204	SKAP1_389204_622.1:25	chr17:46361203-46361297_x000D_	GACTCTAGCCAGCCTCCTCTTCTGAGATCAGACTGTACTTCCCTCCCTGATTAATGTCCCAGACTCTCACCTGTCATTCTTGGAACACCATGATTACTCA	87	84
SKAP1_389204	SKAP1_389204_7215.1:1	chr17:46367767-46367866_x000D_	GCTGAGGCTATAACAGCAGGTGGGTTATCAGACAATGCACTAGAATTTCACAAGATCGATTAAGTCAGAAGATAAACAAGAACTTCCCCAGCCTCTTTTA	85	82

## Sheet: ST4
Supplementary Data 4 | CNV characteristics identified in study cohort #Cohort = 1: Case sample , 0=Control sample ##Genic = 1: CNV predicted to cover at least one gene region (<=1np overlap), 0: No overlap predicted with gene region
CNV.chr	CNV.start.probe	CNV.end.probe	cnv_id	cohort#	probes	length (bp)	cnv_call	Genic##
chr1	1130727	1179762	chr1_1130727_1179762_del	1	5	49036	deletion	1
chr1	1138913	1190245	chr1_1138913_1190245_del	1	6	51333	deletion	1
chr1	1163804	1179816	chr1_1163804_1179816_del	0	3	16013	deletion	1
chr1	1179762	1255107	chr1_1179762_1255107_del	0	19	75346	deletion	1
chr1	1226348	1232319	chr1_1226348_1232319_del	0	6	5972	deletion	1
chr1	1226348	1232319	chr1_1226348_1232319_del	1	6	5972	deletion	1
chr1	1226348	1246319	chr1_1226348_1246319_del	1	9	19972	deletion	1
chr1	1357759	1431109	chr1_1357759_1431109_del	1	5	73351	deletion	1
chr1	1366830	1431109	chr1_1366830_1431109_del	1	4	64280	deletion	1
chr1	1366830	1431109	chr1_1366830_1431109_del	0	4	64280	deletion	1
chr1	1366830	1431109	chr1_1366830_1431109_del	0	4	64280	deletion	1
chr1	1378131	1431109	chr1_1378131_1431109_del	1	3	52979	deletion	1
chr1	1378131	1431109	chr1_1378131_1431109_del	1	3	52979	deletion	1
chr1	1378131	1431109	chr1_1378131_1431109_del	1	3	52979	deletion	1
chr1	1378131	1431109	chr1_1378131_1431109_del	1	3	52979	deletion	1
chr1	1378131	1431109	chr1_1378131_1431109_del	1	3	52979	deletion	1
chr1	1378131	1431109	chr1_1378131_1431109_del	1	3	52979	deletion	1
chr1	1378131	1431109	chr1_1378131_1431109_del	1	3	52979	deletion	1
chr1	1378131	1431109	chr1_1378131_1431109_del	1	3	52979	deletion	1
chr1	1378131	1431109	chr1_1378131_1431109_del	1	3	52979	deletion	1
chr1	1378131	1431109	chr1_1378131_1431109_del	1	3	52979	deletion	1
chr1	1378131	1431109	chr1_1378131_1431109_del	1	3	52979	deletion	1
chr1	1378131	1431109	chr1_1378131_1431109_del	1	3	52979	deletion	1
chr1	1378131	1431109	chr1_1378131_1431109_del	1	3	52979	deletion	1
chr1	1378131	1431109	chr1_1378131_1431109_del	1	3	52979	deletion	1
chr1	1378131	1431109	chr1_1378131_1431109_del	1	3	52979	deletion	1
chr1	1378131	1431109	chr1_1378131_1431109_del	1	3	52979	deletion	1
chr1	1378131	1431109	chr1_1378131_1431109_del	1	3	52979	deletion	1
chr1	1378131	1431109	chr1_1378131_1431109_del	1	3	52979	deletion	1
chr1	1378131	1431109	chr1_1378131_1431109_del	1	3	52979	deletion	1
chr1	1378131	1431109	chr1_1378131_1431109_del	1	3	52979	deletion	1
chr1	1378131	1431109	chr1_1378131_1431109_del	1	3	52979	deletion	1
chr1	1378131	1431109	chr1_1378131_1431109_del	1	3	52979	deletion	1
chr1	1378131	1431109	chr1_1378131_1431109_del	1	3	52979	deletion	1
chr1	1378131	1431109	chr1_1378131_1431109_del	1	3	52979	deletion	1
chr1	1378131	1431109	chr1_1378131_1431109_del	0	3	52979	deletion	1
chr1	1378131	1431109	chr1_1378131_1431109_del	0	3	52979	deletion	1
chr1	1378131	1431109	chr1_1378131_1431109_del	0	3	52979	deletion	1
chr1	1378131	1431109	chr1_1378131_1431109_del	0	3	52979	deletion	1
chr1	1378131	1431109	chr1_1378131_1431109_del	0	3	52979	deletion	1
chr1	1378131	1431109	chr1_1378131_1431109_del	0	3	52979	deletion	1
chr1	1378131	1431109	chr1_1378131_1431109_del	0	3	52979	deletion	1
chr1	1378131	1431109	chr1_1378131_1431109_del	0	3	52979	deletion	1
chr1	1378131	1431109	chr1_1378131_1431109_del	0	3	52979	deletion	1
chr1	1378131	1431109	chr1_1378131_1431109_del	0	3	52979	deletion	1
chr1	1378131	1431109	chr1_1378131_1431109_del	0	3	52979	deletion	1
chr1	1378131	1431109	chr1_1378131_1431109_del	0	3	52979	deletion	1
chr1	1378131	1431109	chr1_1378131_1431109_del	0	3	52979	deletion	1
chr1	1378131	1431109	chr1_1378131_1431109_del	0	3	52979	deletion	1
chr1	1378131	1431109	chr1_1378131_1431109_del	0	3	52979	deletion	1
chr1	1378131	1431109	chr1_1378131_1431109_del	0	3	52979	deletion	1
chr1	1378131	1431109	chr1_1378131_1431109_del	0	3	52979	deletion	1
chr1	1378131	1431109	chr1_1378131_1431109_del	0	3	52979	deletion	1
chr1	1378131	1431109	chr1_1378131_1431109_del	0	3	52979	deletion	1
chr1	1378131	1431109	chr1_1378131_1431109_del	0	3	52979	deletion	1
chr1	1378131	1431109	chr1_1378131_1431109_del	0	3	52979	deletion	1
chr1	1378131	1431109	chr1_1378131_1431109_del	0	3	52979	deletion	1
chr1	1378131	1431109	chr1_1378131_1431109_del	0	3	52979	deletion	1
chr1	1378131	1431109	chr1_1378131_1431109_del	0	3	52979	deletion	1
chr1	1378131	1431109	chr1_1378131_1431109_del	0	3	52979	deletion	1
chr1	1378131	1431109	chr1_1378131_1431109_del	0	3	52979	deletion	1
chr1	1378131	1431109	chr1_1378131_1431109_del	0	3	52979	deletion	1
chr1	1378131	1431109	chr1_1378131_1431109_del	0	3	52979	deletion	1
chr1	1378131	1431109	chr1_1378131_1431109_del	0	3	52979	deletion	1
chr1	1378131	1431109	chr1_1378131_1431109_del	0	3	52979	deletion	1
chr1	1378131	1431109	chr1_1378131_1431109_del	0	3	52979	deletion	1
chr1	1378131	1431109	chr1_1378131_1431109_del	0	3	52979	deletion	1
chr1	1378131	1431109	chr1_1378131_1431109_del	0	3	52979	deletion	1
chr1	1378131	1431109	chr1_1378131_1431109_del	0	3	52979	deletion	1
chr1	1430971	1447325	chr1_1430971_1447325_del	1	4	16355	deletion	1
chr1	1430971	1447325	chr1_1430971_1447325_del	0	4	16355	deletion	1
chr1	1430971	1447325	chr1_1430971_1447325_del	0	4	16355	deletion	1
chr1	1430971	1450947	chr1_1430971_1450947_del	0	5	19977	deletion	1
chr1	1430971	1450947	chr1_1430971_1450947_del	0	5	19977	deletion	1
chr1	1431109	1447325	chr1_1431109_1447325_del	0	3	16217	deletion	1
chr1	1431109	1447325	chr1_1431109_1447325_del	0	3	16217	deletion	1
chr1	1440269	1450947	chr1_1440269_1450947_del	1	3	10679	deletion	1
chr1	1440269	1450947	chr1_1440269_1450947_del	0	3	10679	deletion	1
chr1	1440269	1458954	chr1_1440269_1458954_del	1	4	18686	deletion	1
chr1	1447325	1465382	chr1_1447325_1465382_del	0	4	18058	deletion	1
chr1	1447325	1465382	chr1_1447325_1465382_del	0	4	18058	deletion	1
chr1	1483071	1485984	chr1_1483071_1485984_del	0	3	2914	deletion	1
chr1	1483071	1485984	chr1_1483071_1485984_del	0	3	2914	deletion	1
chr1	1483071	1485984	chr1_1483071_1485984_del	0	3	2914	deletion	1
chr1	1483071	1485984	chr1_1483071_1485984_del	1	3	2914	deletion	1
chr1	1483071	1485984	chr1_1483071_1485984_del	1	3	2914	deletion	1
chr1	1483071	1485984	chr1_1483071_1485984_del	1	3	2914	deletion	1
chr1	1521371	1610539	chr1_1521371_1610539_del	0	10	89169	deletion	1
chr1	1846765	1857427	chr1_1846765_1857427_del	1	6	10663	deletion	1
chr1	2074464	2082566	chr1_2074464_2082566_del	1	3	8103	deletion	1
chr1	2121118	2168359	chr1_2121118_2168359_del	1	5	47242	deletion	1
chr1	2137368	2173504	chr1_2137368_2173504_del	0	5	36137	deletion	1
chr1	2156362	2168359	chr1_2156362_2168359_del	1	3	11998	deletion	1
chr1	2156362	2168359	chr1_2156362_2168359_del	1	3	11998	deletion	1
chr1	2156362	2168359	chr1_2156362_2168359_del	0	3	11998	deletion	1
chr1	2156362	2173504	chr1_2156362_2173504_del	1	4	17143	deletion	1
chr1	2195117	2211849	chr1_2195117_2211849_del	0	4	16733	deletion	1
chr1	2195117	2211849	chr1_2195117_2211849_del	0	4	16733	deletion	1
chr1	2222560	2255633	chr1_2222560_2255633_del	1	10	33074	deletion	1
chr1	2223866	2235672	chr1_2223866_2235672_del	1	3	11807	deletion	1
chr1	2240006	2255633	chr1_2240006_2255633_del	1	5	15628	deletion	1
chr1	2251160	2255633	chr1_2251160_2255633_del	0	3	4474	deletion	1
chr1	2251160	2255633	chr1_2251160_2255633_del	0	3	4474	deletion	1
chr1	2251160	2257695	chr1_2251160_2257695_del	0	4	6536	deletion	1
chr1	2251160	2257695	chr1_2251160_2257695_del	0	4	6536	deletion	1
chr1	2251160	2257695	chr1_2251160_2257695_del	0	4	6536	deletion	1
chr1	2251160	2257695	chr1_2251160_2257695_del	0	4	6536	deletion	1
chr1	2251160	2257695	chr1_2251160_2257695_del	0	4	6536	deletion	1
chr1	2251160	2257695	chr1_2251160_2257695_del	0	4	6536	deletion	1
chr1	2251160	2257695	chr1_2251160_2257695_del	0	4	6536	deletion	1
chr1	2251160	2257695	chr1_2251160_2257695_del	0	4	6536	deletion	1
chr1	2251160	2257695	chr1_2251160_2257695_del	0	4	6536	deletion	1
chr1	2251160	2257695	chr1_2251160_2257695_del	0	4	6536	deletion	1
chr1	2251160	2257695	chr1_2251160_2257695_del	0	4	6536	deletion	1
chr1	2251160	2257695	chr1_2251160_2257695_del	0	4	6536	deletion	1
chr1	2251160	2257695	chr1_2251160_2257695_del	0	4	6536	deletion	1
chr1	2251160	2257695	chr1_2251160_2257695_del	0	4	6536	deletion	1
chr1	2251160	2270735	chr1_2251160_2270735_del	0	5	19576	deletion	1
chr1	2251160	2280661	chr1_2251160_2280661_del	0	6	29502	deletion	1
chr1	2253327	2257695	chr1_2253327_2257695_del	0	3	4369	deletion	1
chr1	2253327	2257695	chr1_2253327_2257695_del	0	3	4369	deletion	1
chr1	2253327	2257695	chr1_2253327_2257695_del	0	3	4369	deletion	1
chr1	2253327	2257695	chr1_2253327_2257695_del	0	3	4369	deletion	1
chr1	2253327	2257695	chr1_2253327_2257695_del	0	3	4369	deletion	1
chr1	2253327	2257695	chr1_2253327_2257695_del	0	3	4369	deletion	1
chr1	2253327	2257695	chr1_2253327_2257695_del	0	3	4369	deletion	1
chr1	2253327	2257695	chr1_2253327_2257695_del	0	3	4369	deletion	1
chr1	2280686	2284195	chr1_2280686_2284195_del	0	6	3510	deletion	1
chr1	2406586	2445406	chr1_2406586_2445406_del	1	4	38821	deletion	1
chr1	2439191	2544640	chr1_2439191_2544640_del	1	12	105450	deletion	1
chr1	2445406	2454709	chr1_2445406_2454709_del	1	3	9304	deletion	1
chr1	2454709	2523042	chr1_2454709_2523042_del	1	6	68334	deletion	1
chr1	2797856	2817421	chr1_2797856_2817421_del	0	4	19566	deletion	0
chr1	2970464	3000465	chr1_2970464_3000465_del	1	4	30002	deletion	1
chr1	3370223	3380057	chr1_3370223_3380057_del	1	3	9835	deletion	1
chr1	3487126	3491013	chr1_3487126_3491013_del	0	3	3888	deletion	1
chr1	3538501	3540024	chr1_3538501_3540024_del	0	3	1524	deletion	0
chr1	3574255	3579828	chr1_3574255_3579828_del	0	4	5574	deletion	1
chr1	3648879	3747580	chr1_3648879_3747580_del	0	20	98702	deletion	1
chr1	3703732	3709412	chr1_3703732_3709412_del	0	3	5681	deletion	1
chr1	4039896	4078448	chr1_4039896_4078448_del	1	4	38553	deletion	0
chr1	4119662	4121584	chr1_4119662_4121584_del	1	4	1923	deletion	0
chr1	4271915	4313246	chr1_4271915_4313246_del	0	8	41332	deletion	0
chr1	4282786	4284919	chr1_4282786_4284919_del	0	3	2134	deletion	0
chr1	4313246	4914910	chr1_4313246_4914910_del	0	140	601665	deletion	1
chr1	4328074	4330287	chr1_4328074_4330287_del	1	3	2214	deletion	0
chr1	4397703	4418164	chr1_4397703_4418164_del	1	5	20462	deletion	0
chr1	4409443	4414045	chr1_4409443_4414045_del	0	3	4603	deletion	0
chr1	4777627	4795598	chr1_4777627_4795598_del	1	7	17972	deletion	1
chr1	4787119	4795598	chr1_4787119_4795598_del	0	3	8480	deletion	1
chr1	4823492	4828063	chr1_4823492_4828063_del	0	3	4572	deletion	1
chr1	5010142	5011402	chr1_5010142_5011402_del	1	3	1261	deletion	0
chr1	5113911	5174078	chr1_5113911_5174078_del	1	12	60168	deletion	0
chr1	5113911	5174078	chr1_5113911_5174078_del	1	12	60168	deletion	0
chr1	5113911	5174078	chr1_5113911_5174078_del	0	12	60168	deletion	0
chr1	5113911	5174078	chr1_5113911_5174078_del	0	12	60168	deletion	0
chr1	5113911	5174078	chr1_5113911_5174078_del	0	12	60168	deletion	0
chr1	5113911	5174078	chr1_5113911_5174078_del	0	12	60168	deletion	0
chr1	5113911	5174078	chr1_5113911_5174078_del	0	12	60168	deletion	0
chr1	5113911	5174078	chr1_5113911_5174078_del	0	12	60168	deletion	0
chr1	5113911	5174078	chr1_5113911_5174078_del	0	12	60168	deletion	0
chr1	5113911	5174078	chr1_5113911_5174078_del	0	12	60168	deletion	0
chr1	5113911	5174078	chr1_5113911_5174078_del	0	12	60168	deletion	0
chr1	5113911	5174078	chr1_5113911_5174078_del	0	12	60168	deletion	0
chr1	5113911	5174078	chr1_5113911_5174078_del	0	12	60168	deletion	0
chr1	5113911	5174078	chr1_5113911_5174078_del	0	12	60168	deletion	0
chr1	5113911	5174078	chr1_5113911_5174078_del	0	12	60168	deletion	0
chr1	5113911	5174078	chr1_5113911_5174078_del	0	12	60168	deletion	0
chr1	5121786	5174078	chr1_5121786_5174078_del	0	11	52293	deletion	0
chr1	5121786	5174078	chr1_5121786_5174078_del	0	11	52293	deletion	0
chr1	5225760	5270277	chr1_5225760_5270277_del	1	9	44518	deletion	0
chr1	5270133	5282817	chr1_5270133_5282817_del	1	6	12685	deletion	0
chr1	5282726	5283942	chr1_5282726_5283942_del	1	3	1217	deletion	0
chr1	5282726	5283942	chr1_5282726_5283942_del	1	3	1217	deletion	0
chr1	5282726	5283942	chr1_5282726_5283942_del	1	3	1217	deletion	0
chr1	5282726	5283942	chr1_5282726_5283942_del	0	3	1217	deletion	0
chr1	5282726	5283942	chr1_5282726_5283942_del	0	3	1217	deletion	0
chr1	5282726	5283942	chr1_5282726_5283942_del	0	3	1217	deletion	0
chr1	5282726	5283942	chr1_5282726_5283942_del	0	3	1217	deletion	0
chr1	5282726	5283942	chr1_5282726_5283942_del	0	3	1217	deletion	0
chr1	5356607	5371159	chr1_5356607_5371159_del	0	3	14553	deletion	0
chr1	5631696	5641064	chr1_5631696_5641064_del	1	3	9369	deletion	0
chr1	5969253	5983114	chr1_5969253_5983114_del	0	5	13862	deletion	1
chr1	6070870	6145881	chr1_6070870_6145881_del	1	12	75012	deletion	1
chr1	6100313	6145881	chr1_6100313_6145881_del	1	8	45569	deletion	1
chr1	6313887	6328129	chr1_6313887_6328129_del	1	3	14243	deletion	1
chr1	6484036	6550376	chr1_6484036_6550376_del	1	8	66341	deletion	1
chr1	7448154	7464375	chr1_7448154_7464375_del	0	3	16222	deletion	1
chr1	7478076	7487277	chr1_7478076_7487277_del	0	3	9202	deletion	1
chr1	7520601	7526371	chr1_7520601_7526371_del	1	6	5771	deletion	1
chr1	7524305	7526371	chr1_7524305_7526371_del	1	3	2067	deletion	1
chr1	7524305	7526371	chr1_7524305_7526371_del	1	3	2067	deletion	1
chr1	7524305	7526371	chr1_7524305_7526371_del	0	3	2067	deletion	1
chr1	7557152	7562488	chr1_7557152_7562488_del	1	3	5337	deletion	1
chr1	7557152	7562488	chr1_7557152_7562488_del	1	3	5337	deletion	1
chr1	7626995	7670217	chr1_7626995_7670217_del	1	3	43223	deletion	1
chr1	7881780	7886598	chr1_7881780_7886598_del	1	3	4819	deletion	1
chr1	7887579	7944264	chr1_7887579_7944264_del	0	13	56686	deletion	1
chr1	7916387	7926542	chr1_7916387_7926542_del	1	4	10156	deletion	0
chr1	8185985	8189854	chr1_8185985_8189854_del	0	3	3870	deletion	0
chr1	8185985	8189854	chr1_8185985_8189854_del	0	3	3870	deletion	0
chr1	8185985	8189854	chr1_8185985_8189854_del	0	3	3870	deletion	0
chr1	8382607	8390888	chr1_8382607_8390888_del	1	4	8282	deletion	1
chr1	9000220	9017091	chr1_9000220_9017091_del	0	7	16872	deletion	1
chr1	9009352	9017091	chr1_9009352_9017091_del	0	4	7740	deletion	1
chr1	9063602	9073801	chr1_9063602_9073801_del	0	4	10200	deletion	1
chr1	9097241	9098497	chr1_9097241_9098497_del	1	4	1257	deletion	1
chr1	9114091	9118596	chr1_9114091_9118596_del	0	5	4506	deletion	1
chr1	9114091	9121782	chr1_9114091_9121782_del	0	7	7692	deletion	1
chr1	9114091	9121782	chr1_9114091_9121782_del	0	7	7692	deletion	1
chr1	9147856	9164133	chr1_9147856_9164133_del	1	3	16278	deletion	1
chr1	10210381	10219202	chr1_10210381_10219202_del	0	7	8822	deletion	1
chr1	10246129	10252667	chr1_10246129_10252667_del	0	3	6539	deletion	0
chr1	10246129	10252667	chr1_10246129_10252667_del	1	3	6539	deletion	0
chr1	10443591	10448596	chr1_10443591_10448596_del	0	4	5006	deletion	0
chr1	10447792	10448596	chr1_10447792_10448596_del	0	3	805	deletion	0
chr1	10454502	10459779	chr1_10454502_10459779_del	0	3	5278	deletion	1
chr1	10454502	10459779	chr1_10454502_10459779_del	0	3	5278	deletion	1
chr1	10566272	10567122	chr1_10566272_10567122_del	0	3	851	deletion	1
chr1	10597024	10598216	chr1_10597024_10598216_del	0	4	1193	deletion	1
chr1	10638604	10643724	chr1_10638604_10643724_del	0	4	5121	deletion	1
chr1	10638604	10643724	chr1_10638604_10643724_del	0	4	5121	deletion	1
chr1	10651421	10652083	chr1_10651421_10652083_del	0	3	663	deletion	1
chr1	10651421	10652083	chr1_10651421_10652083_del	0	3	663	deletion	1
chr1	10694125	10700448	chr1_10694125_10700448_del	1	3	6324	deletion	1
chr1	10694125	10725498	chr1_10694125_10725498_del	1	10	31374	deletion	1
chr1	10750432	10761541	chr1_10750432_10761541_del	1	3	11110	deletion	1
chr1	10882852	10883975	chr1_10882852_10883975_del	0	3	1124	deletion	0
chr1	10911825	10913147	chr1_10911825_10913147_del	0	3	1323	deletion	0
chr1	10937920	10938897	chr1_10937920_10938897_del	0	3	978	deletion	0
chr1	10946903	10947580	chr1_10946903_10947580_del	1	3	678	deletion	0
chr1	10993727	11053101	chr1_10993727_11053101_del	1	33	59375	deletion	1
chr1	11009703	11025493	chr1_11009703_11025493_del	0	9	15791	deletion	1
chr1	11060075	11060888	chr1_11060075_11060888_del	1	3	814	deletion	0
chr1	11060075	11063551	chr1_11060075_11063551_del	0	5	3477	deletion	0
chr1	11080692	11111629	chr1_11080692_11111629_del	1	4	30938	deletion	1
chr1	11439588	11812654	chr1_11439588_11812654_del	0	60	373067	deletion	1
chr1	11473727	11534053	chr1_11473727_11534053_del	0	13	60327	deletion	0
chr1	11595331	11626858	chr1_11595331_11626858_del	0	5	31528	deletion	0
chr1	11641283	11665575	chr1_11641283_11665575_del	0	5	24293	deletion	0
chr1	11810505	11812654	chr1_11810505_11812654_del	0	3	2150	deletion	1
chr1	11828319	11837299	chr1_11828319_11837299_del	0	11	8981	deletion	1
chr1	11850927	11850983	chr1_11850927_11850983_del	1	3	57	deletion	1
chr1	11860165	11860471	chr1_11860165_11860471_del	0	3	307	deletion	1
chr1	11860165	11860471	chr1_11860165_11860471_del	0	3	307	deletion	1
chr1	11860165	11860471	chr1_11860165_11860471_del	0	3	307	deletion	1
chr1	11860165	11860471	chr1_11860165_11860471_del	0	3	307	deletion	1
chr1	11860165	11860531	chr1_11860165_11860531_del	0	4	367	deletion	1
chr1	11860165	11860531	chr1_11860165_11860531_del	1	4	367	deletion	1
chr1	11860165	11860531	chr1_11860165_11860531_del	1	4	367	deletion	1
chr1	11860165	11860991	chr1_11860165_11860991_del	1	7	827	deletion	1
chr1	11860465	11860531	chr1_11860465_11860531_del	0	3	67	deletion	1
chr1	11860465	11860531	chr1_11860465_11860531_del	0	3	67	deletion	1
chr1	11860465	11860531	chr1_11860465_11860531_del	0	3	67	deletion	1
chr1	11860465	11860531	chr1_11860465_11860531_del	0	3	67	deletion	1
chr1	11860465	11860531	chr1_11860465_11860531_del	0	3	67	deletion	1
chr1	11860465	11860531	chr1_11860465_11860531_del	0	3	67	deletion	1
chr1	11860465	11860531	chr1_11860465_11860531_del	0	3	67	deletion	1
chr1	11860465	11860531	chr1_11860465_11860531_del	0	3	67	deletion	1
chr1	11860465	11860531	chr1_11860465_11860531_del	0	3	67	deletion	1
chr1	11860465	11860531	chr1_11860465_11860531_del	0	3	67	deletion	1
chr1	11860465	11860531	chr1_11860465_11860531_del	0	3	67	deletion	1
chr1	11860465	11860531	chr1_11860465_11860531_del	0	3	67	deletion	1
chr1	11860465	11860531	chr1_11860465_11860531_del	0	3	67	deletion	1
chr1	11860465	11860531	chr1_11860465_11860531_del	1	3	67	deletion	1
chr1	11860465	11860531	chr1_11860465_11860531_del	1	3	67	deletion	1
chr1	11860465	11860531	chr1_11860465_11860531_del	1	3	67	deletion	1
chr1	11860465	11860531	chr1_11860465_11860531_del	1	3	67	deletion	1
chr1	11860465	11860531	chr1_11860465_11860531_del	1	3	67	deletion	1
chr1	11860465	11860531	chr1_11860465_11860531_del	1	3	67	deletion	1
chr1	11860465	11860531	chr1_11860465_11860531_del	0	3	67	deletion	1
chr1	11860465	11860531	chr1_11860465_11860531_del	0	3	67	deletion	1
chr1	11860465	11860531	chr1_11860465_11860531_del	0	3	67	deletion	1
chr1	11860465	11860531	chr1_11860465_11860531_del	0	3	67	deletion	1
chr1	11860465	11860531	chr1_11860465_11860531_del	0	3	67	deletion	1
chr1	11860465	11860531	chr1_11860465_11860531_del	0	3	67	deletion	1
chr1	11860465	11860648	chr1_11860465_11860648_del	0	4	184	deletion	1
chr1	11860465	11860648	chr1_11860465_11860648_del	0	4	184	deletion	1
chr1	11863277	11863566	chr1_11863277_11863566_del	1	3	290	deletion	1
chr1	11863511	11871945	chr1_11863511_11871945_del	0	18	8435	deletion	1
chr1	11867044	11882253	chr1_11867044_11882253_del	1	15	15210	deletion	1
chr1	11924027	11927056	chr1_11924027_11927056_del	0	3	3030	deletion	0
chr1	12008863	12062205	chr1_12008863_12062205_del	0	8	53343	deletion	1
chr1	12169295	12180805	chr1_12169295_12180805_del	1	3	11511	deletion	1
chr1	12620545	12626549	chr1_12620545_12626549_del	1	3	6005	deletion	0
chr1	12734774	12837634	chr1_12734774_12837634_del	0	15	102861	deletion	1
chr1	12837634	13187294	chr1_12837634_13187294_del	0	4	349661	deletion	1
chr1	13176463	13187294	chr1_13176463_13187294_del	0	3	10832	deletion	0
chr1	13176463	13187294	chr1_13176463_13187294_del	0	3	10832	deletion	0
chr1	13176463	13187294	chr1_13176463_13187294_del	0	3	10832	deletion	0
chr1	13176463	13187294	chr1_13176463_13187294_del	0	3	10832	deletion	0
chr1	13176463	13187294	chr1_13176463_13187294_del	0	3	10832	deletion	0
chr1	13176463	13187294	chr1_13176463_13187294_del	0	3	10832	deletion	0
chr1	13176463	13187294	chr1_13176463_13187294_del	0	3	10832	deletion	0
chr1	13176463	13187294	chr1_13176463_13187294_del	0	3	10832	deletion	0
chr1	13176463	13187294	chr1_13176463_13187294_del	0	3	10832	deletion	0
chr1	13176463	13187294	chr1_13176463_13187294_del	0	3	10832	deletion	0
chr1	13176463	13187294	chr1_13176463_13187294_del	0	3	10832	deletion	0
chr1	13176463	13187294	chr1_13176463_13187294_del	0	3	10832	deletion	0
chr1	13176463	13187294	chr1_13176463_13187294_del	0	3	10832	deletion	0
chr1	13176463	13187294	chr1_13176463_13187294_del	0	3	10832	deletion	0
chr1	13176463	13187294	chr1_13176463_13187294_del	0	3	10832	deletion	0
chr1	13176463	13187294	chr1_13176463_13187294_del	0	3	10832	deletion	0
chr1	13176463	13187294	chr1_13176463_13187294_del	0	3	10832	deletion	0
chr1	13176463	13187294	chr1_13176463_13187294_del	0	3	10832	deletion	0
chr1	13176463	13187294	chr1_13176463_13187294_del	0	3	10832	deletion	0
chr1	13176463	13187294	chr1_13176463_13187294_del	0	3	10832	deletion	0
chr1	13176463	13187294	chr1_13176463_13187294_del	0	3	10832	deletion	0
chr1	13176463	13187294	chr1_13176463_13187294_del	0	3	10832	deletion	0
chr1	13176463	13187294	chr1_13176463_13187294_del	0	3	10832	deletion	0
chr1	13176463	13187294	chr1_13176463_13187294_del	0	3	10832	deletion	0
chr1	13176463	13187294	chr1_13176463_13187294_del	0	3	10832	deletion	0
chr1	13176463	13187294	chr1_13176463_13187294_del	0	3	10832	deletion	0
chr1	13176463	13187294	chr1_13176463_13187294_del	0	3	10832	deletion	0
chr1	13176463	13187294	chr1_13176463_13187294_del	0	3	10832	deletion	0
chr1	13176463	13187294	chr1_13176463_13187294_del	0	3	10832	deletion	0
chr1	13176463	13187294	chr1_13176463_13187294_del	0	3	10832	deletion	0
chr1	13176463	13187294	chr1_13176463_13187294_del	0	3	10832	deletion	0
chr1	13176463	13187294	chr1_13176463_13187294_del	0	3	10832	deletion	0
chr1	13176463	13187294	chr1_13176463_13187294_del	0	3	10832	deletion	0
chr1	13176463	13187294	chr1_13176463_13187294_del	0	3	10832	deletion	0
chr1	13176463	13187294	chr1_13176463_13187294_del	0	3	10832	deletion	0
chr1	13176463	13187294	chr1_13176463_13187294_del	0	3	10832	deletion	0
chr1	13176463	13187294	chr1_13176463_13187294_del	0	3	10832	deletion	0
chr1	13176463	13187294	chr1_13176463_13187294_del	0	3	10832	deletion	0
chr1	13176463	13187294	chr1_13176463_13187294_del	0	3	10832	deletion	0
chr1	13176463	13187294	chr1_13176463_13187294_del	0	3	10832	deletion	0
chr1	13176463	13187294	chr1_13176463_13187294_del	0	3	10832	deletion	0
chr1	13176463	13187294	chr1_13176463_13187294_del	0	3	10832	deletion	0
chr1	13176463	13187294	chr1_13176463_13187294_del	1	3	10832	deletion	0
chr1	13176463	13187294	chr1_13176463_13187294_del	1	3	10832	deletion	0
chr1	13176463	13187294	chr1_13176463_13187294_del	1	3	10832	deletion	0
chr1	13176463	13187294	chr1_13176463_13187294_del	1	3	10832	deletion	0
chr1	13176463	13187294	chr1_13176463_13187294_del	1	3	10832	deletion	0
chr1	13176463	13187294	chr1_13176463_13187294_del	1	3	10832	deletion	0
chr1	13176463	13187294	chr1_13176463_13187294_del	1	3	10832	deletion	0
chr1	13176463	13187294	chr1_13176463_13187294_del	1	3	10832	deletion	0
chr1	13176463	13187294	chr1_13176463_13187294_del	1	3	10832	deletion	0
chr1	13176463	13187294	chr1_13176463_13187294_del	1	3	10832	deletion	0
chr1	13176463	13187294	chr1_13176463_13187294_del	1	3	10832	deletion	0
chr1	13176463	13187294	chr1_13176463_13187294_del	1	3	10832	deletion	0
chr1	13176463	13187294	chr1_13176463_13187294_del	1	3	10832	deletion	0
chr1	13176463	13187294	chr1_13176463_13187294_del	1	3	10832	deletion	0
chr1	13176463	13187294	chr1_13176463_13187294_del	1	3	10832	deletion	0
chr1	13176463	13187294	chr1_13176463_13187294_del	1	3	10832	deletion	0
chr1	13176463	13187294	chr1_13176463_13187294_del	1	3	10832	deletion	0
chr1	13176463	13187294	chr1_13176463_13187294_del	0	3	10832	deletion	0
chr1	13176463	13187294	chr1_13176463_13187294_del	0	3	10832	deletion	0
chr1	13176463	13187294	chr1_13176463_13187294_del	0	3	10832	deletion	0
chr1	13176463	13187294	chr1_13176463_13187294_del	0	3	10832	deletion	0
chr1	13176463	13187294	chr1_13176463_13187294_del	0	3	10832	deletion	0
chr1	13176463	13187294	chr1_13176463_13187294_del	0	3	10832	deletion	0
chr1	13176463	13187294	chr1_13176463_13187294_del	0	3	10832	deletion	0
chr1	13176463	13187294	chr1_13176463_13187294_del	0	3	10832	deletion	0
chr1	13176463	13187294	chr1_13176463_13187294_del	0	3	10832	deletion	0
chr1	13176463	13187294	chr1_13176463_13187294_del	0	3	10832	deletion	0
chr1	13176463	13187294	chr1_13176463_13187294_del	0	3	10832	deletion	0
chr1	13176463	13187294	chr1_13176463_13187294_del	0	3	10832	deletion	0
chr1	13176463	13187294	chr1_13176463_13187294_del	0	3	10832	deletion	0
chr1	13176463	13187294	chr1_13176463_13187294_del	0	3	10832	deletion	0
chr1	13176463	13187294	chr1_13176463_13187294_del	0	3	10832	deletion	0
chr1	13176463	13187294	chr1_13176463_13187294_del	0	3	10832	deletion	0
chr1	13176463	13187294	chr1_13176463_13187294_del	0	3	10832	deletion	0
chr1	13176463	13187294	chr1_13176463_13187294_del	0	3	10832	deletion	0
chr1	13176463	13187294	chr1_13176463_13187294_del	0	3	10832	deletion	0
chr1	13176463	13187294	chr1_13176463_13187294_del	0	3	10832	deletion	0
chr1	13176463	13187294	chr1_13176463_13187294_del	0	3	10832	deletion	0
chr1	13176463	13187294	chr1_13176463_13187294_del	0	3	10832	deletion	0
chr1	13176463	13187294	chr1_13176463_13187294_del	0	3	10832	deletion	0
chr1	13176463	13187294	chr1_13176463_13187294_del	0	3	10832	deletion	0
chr1	13176463	13187294	chr1_13176463_13187294_del	0	3	10832	deletion	0
chr1	13176463	13187294	chr1_13176463_13187294_del	0	3	10832	deletion	0
chr1	13176463	13187294	chr1_13176463_13187294_del	0	3	10832	deletion	0
chr1	13176463	13374849	chr1_13176463_13374849_del	0	4	198387	deletion	1
chr1	13783354	13787350	chr1_13783354_13787350_del	0	4	3997	deletion	0
chr1	13783354	13787350	chr1_13783354_13787350_del	0	4	3997	deletion	0
chr1	13783354	13787350	chr1_13783354_13787350_del	0	4	3997	deletion	0
chr1	13873974	13880522	chr1_13873974_13880522_del	1	3	6549	deletion	0
chr1	13873974	13880522	chr1_13873974_13880522_del	0	3	6549	deletion	0
chr1	14001036	14033128	chr1_14001036_14033128_del	0	4	32093	deletion	1
chr1	14190669	14192817	chr1_14190669_14192817_del	0	3	2149	deletion	0
chr1	14190669	14192817	chr1_14190669_14192817_del	0	3	2149	deletion	0
chr1	14234944	14245737	chr1_14234944_14245737_del	0	4	10794	deletion	0
chr1	14253821	14255863	chr1_14253821_14255863_del	0	3	2043	deletion	0
chr1	14255847	14261909	chr1_14255847_14261909_del	0	3	6063	deletion	0
chr1	14255847	14280562	chr1_14255847_14280562_del	0	5	24716	deletion	0
chr1	14255847	14280562	chr1_14255847_14280562_del	1	5	24716	deletion	0
chr1	14255847	14287919	chr1_14255847_14287919_del	0	6	32073	deletion	0
chr1	14331940	14337844	chr1_14331940_14337844_del	0	3	5905	deletion	0
chr1	14440141	14621842	chr1_14440141_14621842_del	0	35	181702	deletion	0
chr1	14655424	14663626	chr1_14655424_14663626_del	0	4	8203	deletion	0
chr1	15456919	15593666	chr1_15456919_15593666_del	0	32	136748	deletion	1
chr1	15489884	15495620	chr1_15489884_15495620_del	0	3	5737	deletion	1
chr1	15489884	15495620	chr1_15489884_15495620_del	0	3	5737	deletion	1
chr1	15783081	15796714	chr1_15783081_15796714_del	0	6	13634	deletion	1
chr1	15783081	15796808	chr1_15783081_15796808_del	0	7	13728	deletion	1
chr1	15783081	15796808	chr1_15783081_15796808_del	0	7	13728	deletion	1
chr1	15783081	15796808	chr1_15783081_15796808_del	0	7	13728	deletion	1
chr1	15783081	15796808	chr1_15783081_15796808_del	0	7	13728	deletion	1
chr1	15783081	15796808	chr1_15783081_15796808_del	0	7	13728	deletion	1
chr1	15783081	15801540	chr1_15783081_15801540_del	1	8	18460	deletion	1
chr1	15783081	15801540	chr1_15783081_15801540_del	0	8	18460	deletion	1
chr1	15783081	15801540	chr1_15783081_15801540_del	0	8	18460	deletion	1
chr1	15783081	15801540	chr1_15783081_15801540_del	0	8	18460	deletion	1
chr1	15783081	15801540	chr1_15783081_15801540_del	0	8	18460	deletion	1
chr1	15783081	15801540	chr1_15783081_15801540_del	0	8	18460	deletion	1
chr1	15784216	15796808	chr1_15784216_15796808_del	1	6	12593	deletion	1
chr1	15784216	15801540	chr1_15784216_15801540_del	0	7	17325	deletion	1
chr1	15788789	15796808	chr1_15788789_15796808_del	0	4	8020	deletion	1
chr1	15788789	15796808	chr1_15788789_15796808_del	0	4	8020	deletion	1
chr1	15788789	15796808	chr1_15788789_15796808_del	0	4	8020	deletion	1
chr1	15792426	15810624	chr1_15792426_15810624_del	1	6	18199	deletion	1
chr1	15792426	15810624	chr1_15792426_15810624_del	1	6	18199	deletion	1
chr1	15792426	15810624	chr1_15792426_15810624_del	1	6	18199	deletion	1
chr1	15792426	15810624	chr1_15792426_15810624_del	0	6	18199	deletion	1
chr1	15792426	15810624	chr1_15792426_15810624_del	0	6	18199	deletion	1
chr1	15792426	15810624	chr1_15792426_15810624_del	0	6	18199	deletion	1
chr1	15792426	15810624	chr1_15792426_15810624_del	0	6	18199	deletion	1
chr1	15792426	15810624	chr1_15792426_15810624_del	0	6	18199	deletion	1
chr1	15792426	15810624	chr1_15792426_15810624_del	0	6	18199	deletion	1
chr1	15792426	15810624	chr1_15792426_15810624_del	0	6	18199	deletion	1
chr1	15792426	15810624	chr1_15792426_15810624_del	0	6	18199	deletion	1
chr1	15792426	15810624	chr1_15792426_15810624_del	0	6	18199	deletion	1
chr1	15792426	15810624	chr1_15792426_15810624_del	0	6	18199	deletion	1
chr1	15792426	15810624	chr1_15792426_15810624_del	0	6	18199	deletion	1
chr1	15792426	15810624	chr1_15792426_15810624_del	0	6	18199	deletion	1
chr1	15792426	15810624	chr1_15792426_15810624_del	0	6	18199	deletion	1
chr1	15792426	15810624	chr1_15792426_15810624_del	0	6	18199	deletion	1
chr1	15792426	15810624	chr1_15792426_15810624_del	0	6	18199	deletion	1
chr1	15792426	15810624	chr1_15792426_15810624_del	0	6	18199	deletion	1
chr1	15796714	15810624	chr1_15796714_15810624_del	0	5	13911	deletion	1
chr1	15808767	15812665	chr1_15808767_15812665_del	0	3	3899	deletion	1
chr1	15808767	15812665	chr1_15808767_15812665_del	0	3	3899	deletion	1
chr1	15808767	15812665	chr1_15808767_15812665_del	1	3	3899	deletion	1
chr1	15986365	15986454	chr1_15986365_15986454_del	1	3	90	deletion	1
chr1	16051349	16097237	chr1_16051349_16097237_del	0	9	45889	deletion	1
chr1	16067774	16068364	chr1_16067774_16068364_del	0	3	591	deletion	1
chr1	16067774	16068364	chr1_16067774_16068364_del	0	3	591	deletion	1
chr1	16087164	16110815	chr1_16087164_16110815_del	0	4	23652	deletion	1
chr1	16264022	16285699	chr1_16264022_16285699_del	1	4	21678	deletion	1
chr1	16357733	16365210	chr1_16357733_16365210_del	0	3	7478	deletion	1
chr1	16357733	16365210	chr1_16357733_16365210_del	1	3	7478	deletion	1
chr1	16357733	16366287	chr1_16357733_16366287_del	1	4	8555	deletion	1
chr1	16357733	16366949	chr1_16357733_16366949_del	0	6	9217	deletion	1
chr1	16357733	16366949	chr1_16357733_16366949_del	0	6	9217	deletion	1
chr1	16357733	16386008	chr1_16357733_16386008_del	0	7	28276	deletion	1
chr1	16357733	16386008	chr1_16357733_16386008_del	0	7	28276	deletion	1
chr1	16365210	16366949	chr1_16365210_16366949_del	0	4	1740	deletion	0
chr1	17486722	17510703	chr1_17486722_17510703_del	0	5	23982	deletion	0
chr1	17487951	17796711	chr1_17487951_17796711_del	0	68	308761	deletion	1
chr1	17622654	17690206	chr1_17622654_17690206_del	0	24	67553	deletion	1
chr1	17660463	17660499	chr1_17660463_17660499_del	0	4	37	deletion	1
chr1	17763312	17768238	chr1_17763312_17768238_del	0	4	4927	deletion	1
chr1	17763312	17768238	chr1_17763312_17768238_del	0	4	4927	deletion	1
chr1	18149613	18149720	chr1_18149613_18149720_del	0	3	108	deletion	1
chr1	18149613	18149792	chr1_18149613_18149792_del	1	4	180	deletion	1
chr1	18149613	18152646	chr1_18149613_18152646_del	1	6	3034	deletion	1
chr1	18189103	18195801	chr1_18189103_18195801_del	0	5	6699	deletion	0
chr1	18189103	18195801	chr1_18189103_18195801_del	0	5	6699	deletion	0
chr1	18189103	18195801	chr1_18189103_18195801_del	1	5	6699	deletion	0
chr1	18349764	18373009	chr1_18349764_18373009_del	0	8	23246	deletion	0
chr1	18521689	18527213	chr1_18521689_18527213_del	0	3	5525	deletion	1
chr1	18581074	18600824	chr1_18581074_18600824_del	0	4	19751	deletion	1
chr1	18581074	18600824	chr1_18581074_18600824_del	0	4	19751	deletion	1
chr1	18581074	18600824	chr1_18581074_18600824_del	0	4	19751	deletion	1
chr1	18581074	18600824	chr1_18581074_18600824_del	0	4	19751	deletion	1
chr1	18581074	18600824	chr1_18581074_18600824_del	0	4	19751	deletion	1
chr1	18581074	18600824	chr1_18581074_18600824_del	1	4	19751	deletion	1
chr1	18581074	18600824	chr1_18581074_18600824_del	1	4	19751	deletion	1
chr1	18581074	18600824	chr1_18581074_18600824_del	1	4	19751	deletion	1
chr1	18581074	18600824	chr1_18581074_18600824_del	0	4	19751	deletion	1
chr1	18581074	18600824	chr1_18581074_18600824_del	0	4	19751	deletion	1
chr1	18581074	18615392	chr1_18581074_18615392_del	0	5	34319	deletion	1
chr1	18766850	18773004	chr1_18766850_18773004_del	0	5	6155	deletion	0
chr1	18808292	18809916	chr1_18808292_18809916_del	1	3	1625	deletion	1
chr1	19057553	19122339	chr1_19057553_19122339_del	0	15	64787	deletion	1
chr1	19100057	19111925	chr1_19100057_19111925_del	1	4	11869	deletion	0
chr1	19104660	19111925	chr1_19104660_19111925_del	0	3	7266	deletion	0
chr1	19104660	19111925	chr1_19104660_19111925_del	0	3	7266	deletion	0
chr1	19199448	19200988	chr1_19199448_19200988_del	0	3	1541	deletion	1
chr1	19201919	19203961	chr1_19201919_19203961_del	0	7	2043	deletion	1
chr1	19201956	19203961	chr1_19201956_19203961_del	1	5	2006	deletion	1
chr1	19358015	19376017	chr1_19358015_19376017_del	1	5	18003	deletion	0
chr1	19645673	19661379	chr1_19645673_19661379_del	0	4	15707	deletion	0
chr1	19725033	19730489	chr1_19725033_19730489_del	0	3	5457	deletion	1
chr1	19725033	19730489	chr1_19725033_19730489_del	0	3	5457	deletion	1
chr1	19725033	19730489	chr1_19725033_19730489_del	0	3	5457	deletion	1
chr1	19725033	19730489	chr1_19725033_19730489_del	0	3	5457	deletion	1
chr1	19725033	19730489	chr1_19725033_19730489_del	0	3	5457	deletion	1
chr1	19725033	19730489	chr1_19725033_19730489_del	0	3	5457	deletion	1
chr1	19725033	19730489	chr1_19725033_19730489_del	0	3	5457	deletion	1
chr1	19725033	19730489	chr1_19725033_19730489_del	0	3	5457	deletion	1
chr1	19725033	19730489	chr1_19725033_19730489_del	0	3	5457	deletion	1
chr1	19725033	19730489	chr1_19725033_19730489_del	0	3	5457	deletion	1
chr1	19738518	19766326	chr1_19738518_19766326_del	0	3	27809	deletion	1
chr1	19755204	19791086	chr1_19755204_19791086_del	0	4	35883	deletion	1
chr1	19755204	19791086	chr1_19755204_19791086_del	0	4	35883	deletion	1
chr1	19755204	19791086	chr1_19755204_19791086_del	0	4	35883	deletion	1
chr1	19766326	19791086	chr1_19766326_19791086_del	1	3	24761	deletion	1
chr1	19766326	19791086	chr1_19766326_19791086_del	1	3	24761	deletion	1
chr1	19766326	19791086	chr1_19766326_19791086_del	0	3	24761	deletion	1
chr1	19766326	19791086	chr1_19766326_19791086_del	0	3	24761	deletion	1
chr1	19816730	19841174	chr1_19816730_19841174_del	0	7	24445	deletion	0
chr1	19824008	19849656	chr1_19824008_19849656_del	0	7	25649	deletion	0
chr1	19831939	19841174	chr1_19831939_19841174_del	0	4	9236	deletion	0
chr1	19849656	19862411	chr1_19849656_19862411_del	1	4	12756	deletion	0
chr1	19849656	19862411	chr1_19849656_19862411_del	0	4	12756	deletion	0
chr1	19849656	19862411	chr1_19849656_19862411_del	0	4	12756	deletion	0
chr1	20293791	20316055	chr1_20293791_20316055_del	1	6	22265	deletion	1
chr1	20560297	20604959	chr1_20560297_20604959_del	0	13	44663	deletion	0
chr1	20560297	20604959	chr1_20560297_20604959_del	0	13	44663	deletion	0
chr1	20560297	20604959	chr1_20560297_20604959_del	0	13	44663	deletion	0
chr1	20560297	20604959	chr1_20560297_20604959_del	0	13	44663	deletion	0
chr1	20560297	20604959	chr1_20560297_20604959_del	0	13	44663	deletion	0
chr1	20560297	20604959	chr1_20560297_20604959_del	0	13	44663	deletion	0
chr1	20560297	20604959	chr1_20560297_20604959_del	1	13	44663	deletion	0
chr1	20562389	20570287	chr1_20562389_20570287_del	1	3	7899	deletion	0
chr1	20568817	20572621	chr1_20568817_20572621_del	0	3	3805	deletion	0
chr1	20671961	20684871	chr1_20671961_20684871_del	1	4	12911	deletion	1
chr1	20915172	20915701	chr1_20915172_20915701_del	0	4	530	deletion	1
chr1	21002613	21047725	chr1_21002613_21047725_del	0	12	45113	deletion	1
chr1	21697469	21711731	chr1_21697469_21711731_del	0	4	14263	deletion	0
chr1	21697469	21711731	chr1_21697469_21711731_del	0	4	14263	deletion	0
chr1	21697469	21711731	chr1_21697469_21711731_del	0	4	14263	deletion	0
chr1	21697469	21711731	chr1_21697469_21711731_del	0	4	14263	deletion	0
chr1	21697469	21711731	chr1_21697469_21711731_del	0	4	14263	deletion	0
chr1	21697469	21711731	chr1_21697469_21711731_del	0	4	14263	deletion	0
chr1	21697469	21711731	chr1_21697469_21711731_del	0	4	14263	deletion	0
chr1	21697469	21711731	chr1_21697469_21711731_del	1	4	14263	deletion	0
chr1	21697469	21711731	chr1_21697469_21711731_del	1	4	14263	deletion	0
chr1	21697469	21711731	chr1_21697469_21711731_del	0	4	14263	deletion	0
chr1	21697469	21711731	chr1_21697469_21711731_del	0	4	14263	deletion	0
chr1	21697469	21711731	chr1_21697469_21711731_del	0	4	14263	deletion	0
chr1	21697469	21711731	chr1_21697469_21711731_del	0	4	14263	deletion	0
chr1	21697469	21711731	chr1_21697469_21711731_del	0	4	14263	deletion	0
chr1	21697469	21711731	chr1_21697469_21711731_del	0	4	14263	deletion	0
chr1	21697469	21711731	chr1_21697469_21711731_del	0	4	14263	deletion	0
chr1	21697469	21711731	chr1_21697469_21711731_del	0	4	14263	deletion	0
chr1	21697469	21711731	chr1_21697469_21711731_del	0	4	14263	deletion	0
chr1	21697469	21711731	chr1_21697469_21711731_del	0	4	14263	deletion	0
chr1	21697469	21711731	chr1_21697469_21711731_del	0	4	14263	deletion	0
chr1	21697469	21711731	chr1_21697469_21711731_del	0	4	14263	deletion	0
chr1	21697469	21711731	chr1_21697469_21711731_del	0	4	14263	deletion	0
chr1	21697469	21711731	chr1_21697469_21711731_del	0	4	14263	deletion	0
chr1	21697469	21711731	chr1_21697469_21711731_del	0	4	14263	deletion	0
chr1	21697469	21711731	chr1_21697469_21711731_del	0	4	14263	deletion	0
chr1	21697469	21711731	chr1_21697469_21711731_del	0	4	14263	deletion	0
chr1	21697469	21711731	chr1_21697469_21711731_del	0	4	14263	deletion	0
chr1	21697469	21711731	chr1_21697469_21711731_del	0	4	14263	deletion	0
chr1	21697469	21711731	chr1_21697469_21711731_del	0	4	14263	deletion	0
chr1	21697469	21711731	chr1_21697469_21711731_del	0	4	14263	deletion	0
chr1	21697469	21711731	chr1_21697469_21711731_del	0	4	14263	deletion	0
chr1	21697469	21711731	chr1_21697469_21711731_del	0	4	14263	deletion	0
chr1	21697469	21711731	chr1_21697469_21711731_del	0	4	14263	deletion	0
chr1	21697469	21723308	chr1_21697469_21723308_del	0	5	25840	deletion	0
chr1	21704844	21711731	chr1_21704844_21711731_del	0	3	6888	deletion	0
chr1	21704844	21711731	chr1_21704844_21711731_del	1	3	6888	deletion	0
chr1	21704844	21711731	chr1_21704844_21711731_del	1	3	6888	deletion	0
chr1	21709489	21723308	chr1_21709489_21723308_del	0	3	13820	deletion	0
chr1	21709489	21723308	chr1_21709489_21723308_del	0	3	13820	deletion	0
chr1	21709489	21723308	chr1_21709489_21723308_del	0	3	13820	deletion	0
chr1	21709489	21723308	chr1_21709489_21723308_del	0	3	13820	deletion	0
chr1	21709489	21766453	chr1_21709489_21766453_del	0	4	56965	deletion	0
chr1	21815174	21820990	chr1_21815174_21820990_del	0	3	5817	deletion	0
chr1	21840129	21864206	chr1_21840129_21864206_del	0	3	24078	deletion	1
chr1	21953287	21954294	chr1_21953287_21954294_del	0	3	1008	deletion	1
chr1	22154901	22167605	chr1_22154901_22167605_del	0	4	12705	deletion	1
chr1	22154901	22176831	chr1_22154901_22176831_del	1	5	21931	deletion	1
chr1	22296307	22335404	chr1_22296307_22335404_del	0	5	39098	deletion	1
chr1	22303465	22335404	chr1_22303465_22335404_del	0	3	31940	deletion	1
chr1	22303465	22335404	chr1_22303465_22335404_del	0	3	31940	deletion	1
chr1	22303465	22335404	chr1_22303465_22335404_del	0	3	31940	deletion	1
chr1	22358789	22364958	chr1_22358789_22364958_del	0	3	6170	deletion	0
chr1	22358789	22368342	chr1_22358789_22368342_del	1	4	9554	deletion	0
chr1	22414785	22426187	chr1_22414785_22426187_del	0	3	11403	deletion	1
chr1	22414785	22426187	chr1_22414785_22426187_del	0	3	11403	deletion	1
chr1	22414785	22426187	chr1_22414785_22426187_del	0	3	11403	deletion	1
chr1	22414785	22426187	chr1_22414785_22426187_del	0	3	11403	deletion	1
chr1	22462131	22473658	chr1_22462131_22473658_del	1	8	11528	deletion	1
chr1	22501628	22508650	chr1_22501628_22508650_del	0	4	7023	deletion	0
chr1	22506851	22509251	chr1_22506851_22509251_del	0	3	2401	deletion	0
chr1	24750354	24781247	chr1_24750354_24781247_del	0	6	30894	deletion	1
chr1	25514431	25525711	chr1_25514431_25525711_del	1	3	11281	deletion	0
chr1	25687308	25698655	chr1_25687308_25698655_del	0	3	11348	deletion	1
chr1	25941014	25950901	chr1_25941014_25950901_del	1	4	9888	deletion	1
chr1	26148603	26207244	chr1_26148603_26207244_del	0	5	58642	deletion	1
chr1	26281561	26285418	chr1_26281561_26285418_del	0	3	3858	deletion	0
chr1	26493240	26547375	chr1_26493240_26547375_del	0	9	54136	deletion	1
chr1	26505265	26547375	chr1_26505265_26547375_del	0	8	42111	deletion	1
chr1	26601263	26608935	chr1_26601263_26608935_del	1	3	7673	deletion	1
chr1	26619649	26627478	chr1_26619649_26627478_del	1	4	7830	deletion	1
chr1	26619649	26627478	chr1_26619649_26627478_del	1	4	7830	deletion	1
chr1	27371370	27374218	chr1_27371370_27374218_del	0	3	2849	deletion	0
chr1	28257209	28261902	chr1_28257209_28261902_del	0	3	4694	deletion	1
chr1	28267869	28274984	chr1_28267869_28274984_del	0	3	7116	deletion	1
chr1	28717681	28736113	chr1_28717681_28736113_del	1	3	18433	deletion	1
chr1	29149361	29151245	chr1_29149361_29151245_del	0	3	1885	deletion	1
chr1	29149361	29151245	chr1_29149361_29151245_del	0	3	1885	deletion	1
chr1	29149361	29151245	chr1_29149361_29151245_del	0	3	1885	deletion	1
chr1	29170622	29175373	chr1_29170622_29175373_del	0	3	4752	deletion	1
chr1	29268716	29279387	chr1_29268716_29279387_del	0	3	10672	deletion	1
chr1	29782051	29786328	chr1_29782051_29786328_del	0	3	4278	deletion	0
chr1	30162007	30250727	chr1_30162007_30250727_del	0	18	88721	deletion	0
chr1	30185467	30186956	chr1_30185467_30186956_del	0	3	1490	deletion	0
chr1	30185467	30186956	chr1_30185467_30186956_del	0	3	1490	deletion	0
chr1	30445050	30458293	chr1_30445050_30458293_del	1	3	13244	deletion	0
chr1	30620480	30626710	chr1_30620480_30626710_del	0	3	6231	deletion	0
chr1	31905767	31907510	chr1_31905767_31907510_del	0	3	1744	deletion	1
chr1	31986835	31993870	chr1_31986835_31993870_del	0	3	7036	deletion	0
chr1	32271643	32278308	chr1_32271643_32278308_del	0	3	6666	deletion	1
chr1	32311335	32324546	chr1_32311335_32324546_del	1	4	13212	deletion	0
chr1	32329662	32336784	chr1_32329662_32336784_del	1	3	7123	deletion	0
chr1	32670222	32673673	chr1_32670222_32673673_del	0	5	3452	deletion	1
chr1	32670222	32673673	chr1_32670222_32673673_del	0	5	3452	deletion	1
chr1	32672958	32673673	chr1_32672958_32673673_del	0	4	716	deletion	1
chr1	32672958	32673673	chr1_32672958_32673673_del	0	4	716	deletion	1
chr1	32672958	32673673	chr1_32672958_32673673_del	0	4	716	deletion	1
chr1	32672958	32673673	chr1_32672958_32673673_del	0	4	716	deletion	1
chr1	32672958	32673673	chr1_32672958_32673673_del	0	4	716	deletion	1
chr1	32672958	32673673	chr1_32672958_32673673_del	0	4	716	deletion	1
chr1	32672958	32673673	chr1_32672958_32673673_del	0	4	716	deletion	1
chr1	32672958	32673673	chr1_32672958_32673673_del	0	4	716	deletion	1
chr1	32672958	32673673	chr1_32672958_32673673_del	0	4	716	deletion	1
chr1	32672958	32673673	chr1_32672958_32673673_del	1	4	716	deletion	1
chr1	32672958	32673673	chr1_32672958_32673673_del	1	4	716	deletion	1
chr1	32672958	32673673	chr1_32672958_32673673_del	1	4	716	deletion	1
chr1	32672958	32673673	chr1_32672958_32673673_del	1	4	716	deletion	1
chr1	32672958	32673673	chr1_32672958_32673673_del	1	4	716	deletion	1
chr1	32672958	32673673	chr1_32672958_32673673_del	0	4	716	deletion	1
chr1	32672958	32673673	chr1_32672958_32673673_del	0	4	716	deletion	1
chr1	32672958	32673673	chr1_32672958_32673673_del	0	4	716	deletion	1
chr1	32672958	32673673	chr1_32672958_32673673_del	0	4	716	deletion	1
chr1	32672958	32673673	chr1_32672958_32673673_del	0	4	716	deletion	1
chr1	32672958	32673673	chr1_32672958_32673673_del	0	4	716	deletion	1
chr1	32672958	32673673	chr1_32672958_32673673_del	0	4	716	deletion	1
chr1	32672958	32673673	chr1_32672958_32673673_del	0	4	716	deletion	1
chr1	32672958	32673673	chr1_32672958_32673673_del	0	4	716	deletion	1
chr1	32672958	32673673	chr1_32672958_32673673_del	0	4	716	deletion	1
chr1	32672958	32673673	chr1_32672958_32673673_del	0	4	716	deletion	1
chr1	32672958	32673673	chr1_32672958_32673673_del	0	4	716	deletion	1
chr1	32672958	32673673	chr1_32672958_32673673_del	0	4	716	deletion	1
chr1	32672958	32673673	chr1_32672958_32673673_del	0	4	716	deletion	1
chr1	32672958	32673673	chr1_32672958_32673673_del	0	4	716	deletion	1
chr1	32672958	32673673	chr1_32672958_32673673_del	0	4	716	deletion	1
chr1	32673382	32673673	chr1_32673382_32673673_del	0	3	292	deletion	1
chr1	32673382	32673673	chr1_32673382_32673673_del	1	3	292	deletion	1
chr1	32673382	32673673	chr1_32673382_32673673_del	0	3	292	deletion	1
chr1	32673382	32673673	chr1_32673382_32673673_del	0	3	292	deletion	1
chr1	33008496	33085244	chr1_33008496_33085244_del	0	5	76749	deletion	1
chr1	33408138	33437042	chr1_33408138_33437042_del	1	3	28905	deletion	1
chr1	33684101	33694810	chr1_33684101_33694810_del	0	3	10710	deletion	0
chr1	33684101	33694810	chr1_33684101_33694810_del	0	3	10710	deletion	0
chr1	33690698	33699914	chr1_33690698_33699914_del	1	3	9217	deletion	0
chr1	33690698	33699914	chr1_33690698_33699914_del	0	3	9217	deletion	0
chr1	33690698	33699914	chr1_33690698_33699914_del	0	3	9217	deletion	0
chr1	34175928	34178064	chr1_34175928_34178064_del	0	4	2137	deletion	1
chr1	34813681	34821831	chr1_34813681_34821831_del	1	3	8151	deletion	0
chr1	35687815	35717543	chr1_35687815_35717543_del	0	3	29729	deletion	0
chr1	36652619	36665410	chr1_36652619_36665410_del	0	3	12792	deletion	0
chr1	36653540	36677585	chr1_36653540_36677585_del	0	3	24046	deletion	0
chr1	36878024	36937059	chr1_36878024_36937059_del	0	11	59036	deletion	1
chr1	37561389	37567439	chr1_37561389_37567439_del	0	3	6051	deletion	0
chr1	37642693	37653384	chr1_37642693_37653384_del	0	3	10692	deletion	0
chr1	37642693	37653384	chr1_37642693_37653384_del	0	3	10692	deletion	0
chr1	37642693	37653384	chr1_37642693_37653384_del	0	3	10692	deletion	0
chr1	37642693	37653384	chr1_37642693_37653384_del	0	3	10692	deletion	0
chr1	37642693	37653384	chr1_37642693_37653384_del	0	3	10692	deletion	0
chr1	37642693	37653384	chr1_37642693_37653384_del	0	3	10692	deletion	0
chr1	37642693	37653384	chr1_37642693_37653384_del	0	3	10692	deletion	0
chr1	37642693	37653384	chr1_37642693_37653384_del	0	3	10692	deletion	0
chr1	37642693	37653384	chr1_37642693_37653384_del	0	3	10692	deletion	0
chr1	37642693	37653384	chr1_37642693_37653384_del	0	3	10692	deletion	0
chr1	38645708	38657551	chr1_38645708_38657551_del	0	3	11844	deletion	0
chr1	39274125	39286089	chr1_39274125_39286089_del	0	4	11965	deletion	0
chr1	39340504	39364617	chr1_39340504_39364617_del	0	9	24114	deletion	1
chr1	39350742	39355351	chr1_39350742_39355351_del	0	4	4610	deletion	1
chr1	39381576	39384638	chr1_39381576_39384638_del	1	3	3063	deletion	1
chr1	39384209	39385086	chr1_39384209_39385086_del	1	3	878	deletion	1
chr1	39431045	39439538	chr1_39431045_39439538_del	1	3	8494	deletion	0
chr1	39590824	39647038	chr1_39590824_39647038_del	0	3	56215	deletion	1
chr1	39647038	39689224	chr1_39647038_39689224_del	0	4	42187	deletion	1
chr1	40564994	40573161	chr1_40564994_40573161_del	0	7	8168	deletion	0
chr1	40564994	40601636	chr1_40564994_40601636_del	0	11	36643	deletion	0
chr1	40573530	40585296	chr1_40573530_40585296_del	0	3	11767	deletion	0
chr1	40966167	40974799	chr1_40966167_40974799_del	0	3	8633	deletion	1
chr1	40974156	40980731	chr1_40974156_40980731_del	0	3	6576	deletion	1
chr1	41088676	41238081	chr1_41088676_41238081_del	1	14	149406	deletion	1
chr1	42118766	42168290	chr1_42118766_42168290_del	1	4	49525	deletion	1
chr1	42243549	42255494	chr1_42243549_42255494_del	0	3	11946	deletion	1
chr1	42467921	42476676	chr1_42467921_42476676_del	0	3	8756	deletion	1
chr1	42913695	42918754	chr1_42913695_42918754_del	0	3	5060	deletion	1
chr1	43075687	43085689	chr1_43075687_43085689_del	1	3	10003	deletion	1
chr1	43949810	43974764	chr1_43949810_43974764_del	1	3	24955	deletion	0
chr1	43949810	43974764	chr1_43949810_43974764_del	1	3	24955	deletion	0
chr1	43949810	43974764	chr1_43949810_43974764_del	0	3	24955	deletion	0
chr1	43949810	43974764	chr1_43949810_43974764_del	0	3	24955	deletion	0
chr1	43949810	43974764	chr1_43949810_43974764_del	0	3	24955	deletion	0
chr1	43949810	43974764	chr1_43949810_43974764_del	0	3	24955	deletion	0
chr1	44554457	44570492	chr1_44554457_44570492_del	1	3	16036	deletion	0
chr1	44554457	44570492	chr1_44554457_44570492_del	0	3	16036	deletion	0
chr1	44554457	44570492	chr1_44554457_44570492_del	0	3	16036	deletion	0
chr1	44554457	44570492	chr1_44554457_44570492_del	0	3	16036	deletion	0
chr1	44554457	44570492	chr1_44554457_44570492_del	0	3	16036	deletion	0
chr1	44898998	44902285	chr1_44898998_44902285_del	0	3	3288	deletion	1
chr1	45795028	45798475	chr1_45795028_45798475_del	0	15	3448	deletion	1
chr1	45797139	45797228	chr1_45797139_45797228_del	1	3	90	deletion	1
chr1	45797139	45797728	chr1_45797139_45797728_del	1	5	590	deletion	1
chr1	45797728	45799121	chr1_45797728_45799121_del	1	7	1394	deletion	1
chr1	45797752	45798225	chr1_45797752_45798225_del	1	3	474	deletion	1
chr1	45819489	45939136	chr1_45819489_45939136_del	0	9	119648	deletion	1
chr1	45819489	45939136	chr1_45819489_45939136_del	0	9	119648	deletion	1
chr1	45819489	45939136	chr1_45819489_45939136_del	1	9	119648	deletion	1
chr1	45819489	45939136	chr1_45819489_45939136_del	0	9	119648	deletion	1
chr1	45903488	45955868	chr1_45903488_45955868_del	1	3	52381	deletion	1
chr1	45981512	45992460	chr1_45981512_45992460_del	0	4	10949	deletion	1
chr1	46198213	46488261	chr1_46198213_46488261_del	0	23	290049	deletion	1
chr1	46269352	46548162	chr1_46269352_46548162_del	0	29	278811	deletion	1
chr1	46502836	46508786	chr1_46502836_46508786_del	0	3	5951	deletion	1
chr1	47006218	47068584	chr1_47006218_47068584_del	0	11	62367	deletion	1
chr1	47266422	47275770	chr1_47266422_47275770_del	0	5	9349	deletion	1
chr1	47279898	47280927	chr1_47279898_47280927_del	0	4	1030	deletion	1
chr1	47370398	47416441	chr1_47370398_47416441_del	0	12	46044	deletion	1
chr1	47606567	47637999	chr1_47606567_47637999_del	0	8	31433	deletion	1
chr1	47989572	48015566	chr1_47989572_48015566_del	1	4	25995	deletion	0
chr1	48097751	48109225	chr1_48097751_48109225_del	1	5	11475	deletion	0
chr1	48115746	48121291	chr1_48115746_48121291_del	0	3	5546	deletion	0
chr1	48189253	48193531	chr1_48189253_48193531_del	0	3	4279	deletion	0
chr1	48246034	48246568	chr1_48246034_48246568_del	0	3	535	deletion	1
chr1	48246034	48246568	chr1_48246034_48246568_del	0	3	535	deletion	1
chr1	48246034	48246568	chr1_48246034_48246568_del	0	3	535	deletion	1
chr1	48246034	48246568	chr1_48246034_48246568_del	0	3	535	deletion	1
chr1	48246034	48246568	chr1_48246034_48246568_del	1	3	535	deletion	1
chr1	48246034	48246568	chr1_48246034_48246568_del	0	3	535	deletion	1
chr1	48246034	48247164	chr1_48246034_48247164_del	0	4	1131	deletion	1
chr1	48246034	48247164	chr1_48246034_48247164_del	0	4	1131	deletion	1
chr1	48288016	48291425	chr1_48288016_48291425_del	0	3	3410	deletion	1
chr1	48512650	48555320	chr1_48512650_48555320_del	0	9	42671	deletion	0
chr1	48758458	48765945	chr1_48758458_48765945_del	0	3	7488	deletion	1
chr1	49241421	49527451	chr1_49241421_49527451_del	0	22	286031	deletion	1
chr1	49369206	49461406	chr1_49369206_49461406_del	0	8	92201	deletion	1
chr1	49461406	49799987	chr1_49461406_49799987_del	0	16	338582	deletion	1
chr1	49566115	49581006	chr1_49566115_49581006_del	0	3	14892	deletion	1
chr1	49621403	49672039	chr1_49621403_49672039_del	0	5	50637	deletion	1
chr1	49664304	49672039	chr1_49664304_49672039_del	0	3	7736	deletion	1
chr1	49664304	49672039	chr1_49664304_49672039_del	1	3	7736	deletion	1
chr1	49664304	49828774	chr1_49664304_49828774_del	0	9	164471	deletion	1
chr1	49762418	49902421	chr1_49762418_49902421_del	0	12	140004	deletion	1
chr1	49828663	50104642	chr1_49828663_50104642_del	0	15	275980	deletion	1
chr1	49894407	49902421	chr1_49894407_49902421_del	0	3	8015	deletion	1
chr1	50158573	50192150	chr1_50158573_50192150_del	0	3	33578	deletion	1
chr1	50243854	50246030	chr1_50243854_50246030_del	1	3	2177	deletion	1
chr1	50243854	50246030	chr1_50243854_50246030_del	0	3	2177	deletion	1
chr1	50314974	50372032	chr1_50314974_50372032_del	1	6	57059	deletion	1
chr1	50861987	50874830	chr1_50861987_50874830_del	1	3	12844	deletion	0
chr1	50861987	50874830	chr1_50861987_50874830_del	1	3	12844	deletion	0
chr1	50861987	50874830	chr1_50861987_50874830_del	1	3	12844	deletion	0
chr1	50861987	50874830	chr1_50861987_50874830_del	0	3	12844	deletion	0
chr1	50861987	50874830	chr1_50861987_50874830_del	0	3	12844	deletion	0
chr1	50861987	50874830	chr1_50861987_50874830_del	0	3	12844	deletion	0
chr1	50861987	50874830	chr1_50861987_50874830_del	0	3	12844	deletion	0
chr1	50861987	50874830	chr1_50861987_50874830_del	0	3	12844	deletion	0
chr1	50861987	50874830	chr1_50861987_50874830_del	0	3	12844	deletion	0
chr1	50861987	50874830	chr1_50861987_50874830_del	0	3	12844	deletion	0
chr1	50861987	50874830	chr1_50861987_50874830_del	0	3	12844	deletion	0
chr1	50861987	50874830	chr1_50861987_50874830_del	0	3	12844	deletion	0
chr1	50861987	50874830	chr1_50861987_50874830_del	0	3	12844	deletion	0
chr1	50861987	50874830	chr1_50861987_50874830_del	0	3	12844	deletion	0
chr1	50861987	50874830	chr1_50861987_50874830_del	0	3	12844	deletion	0
chr1	50861987	50874830	chr1_50861987_50874830_del	0	3	12844	deletion	0
chr1	50861987	50874830	chr1_50861987_50874830_del	0	3	12844	deletion	0
chr1	51370117	51464565	chr1_51370117_51464565_del	0	6	94449	deletion	1
chr1	51484626	51503258	chr1_51484626_51503258_del	0	3	18633	deletion	0
chr1	51484626	51503258	chr1_51484626_51503258_del	0	3	18633	deletion	0
chr1	51553034	51582592	chr1_51553034_51582592_del	1	4	29559	deletion	1
chr1	52010097	52015183	chr1_52010097_52015183_del	0	3	5087	deletion	0
chr1	52010097	52015183	chr1_52010097_52015183_del	0	3	5087	deletion	0
chr1	52010097	52015183	chr1_52010097_52015183_del	0	3	5087	deletion	0
chr1	52010097	52015183	chr1_52010097_52015183_del	0	3	5087	deletion	0
chr1	52010097	52015183	chr1_52010097_52015183_del	0	3	5087	deletion	0
chr1	52010097	52015183	chr1_52010097_52015183_del	0	3	5087	deletion	0
chr1	52010097	52015183	chr1_52010097_52015183_del	0	3	5087	deletion	0
chr1	52010097	52015183	chr1_52010097_52015183_del	1	3	5087	deletion	0
chr1	52010097	52015183	chr1_52010097_52015183_del	1	3	5087	deletion	0
chr1	52010097	52015183	chr1_52010097_52015183_del	1	3	5087	deletion	0
chr1	52033122	52036039	chr1_52033122_52036039_del	0	5	2918	deletion	0
chr1	52033122	52036039	chr1_52033122_52036039_del	0	5	2918	deletion	0
chr1	52033122	52036039	chr1_52033122_52036039_del	0	5	2918	deletion	0
chr1	52033122	52036039	chr1_52033122_52036039_del	0	5	2918	deletion	0
chr1	52033122	52036039	chr1_52033122_52036039_del	0	5	2918	deletion	0
chr1	52033122	52036039	chr1_52033122_52036039_del	0	5	2918	deletion	0
chr1	52033122	52036039	chr1_52033122_52036039_del	0	5	2918	deletion	0
chr1	52033122	52036039	chr1_52033122_52036039_del	0	5	2918	deletion	0
chr1	52033122	52036039	chr1_52033122_52036039_del	0	5	2918	deletion	0
chr1	52033122	52036039	chr1_52033122_52036039_del	0	5	2918	deletion	0
chr1	52033122	52036039	chr1_52033122_52036039_del	0	5	2918	deletion	0
chr1	52033122	52097580	chr1_52033122_52097580_del	0	6	64459	deletion	1
chr1	53146562	53158521	chr1_53146562_53158521_del	0	3	11960	deletion	1
chr1	53605884	53646557	chr1_53605884_53646557_del	1	15	40674	deletion	1
chr1	53675049	53675794	chr1_53675049_53675794_del	0	3	746	deletion	1
chr1	53792651	53807803	chr1_53792651_53807803_del	0	3	15153	deletion	1
chr1	54375348	54375701	chr1_54375348_54375701_del	0	3	354	deletion	1
chr1	54375348	54381406	chr1_54375348_54381406_del	0	4	6059	deletion	1
chr1	55132925	55139618	chr1_55132925_55139618_del	0	4	6694	deletion	1
chr1	55266797	55309354	chr1_55266797_55309354_del	0	17	42558	deletion	1
chr1	55301220	55304970	chr1_55301220_55304970_del	0	4	3751	deletion	0
chr1	55301220	55304970	chr1_55301220_55304970_del	0	4	3751	deletion	0
chr1	55301220	55304970	chr1_55301220_55304970_del	0	4	3751	deletion	0
chr1	55301220	55304970	chr1_55301220_55304970_del	0	4	3751	deletion	0
chr1	55301220	55304970	chr1_55301220_55304970_del	0	4	3751	deletion	0
chr1	55301220	55304970	chr1_55301220_55304970_del	0	4	3751	deletion	0
chr1	55301220	55304970	chr1_55301220_55304970_del	0	4	3751	deletion	0
chr1	55301220	55304970	chr1_55301220_55304970_del	0	4	3751	deletion	0
chr1	55301220	55304970	chr1_55301220_55304970_del	0	4	3751	deletion	0
chr1	55301220	55304970	chr1_55301220_55304970_del	0	4	3751	deletion	0
chr1	55301220	55304970	chr1_55301220_55304970_del	0	4	3751	deletion	0
chr1	55301220	55304970	chr1_55301220_55304970_del	0	4	3751	deletion	0
chr1	55301220	55304970	chr1_55301220_55304970_del	0	4	3751	deletion	0
chr1	55301220	55304970	chr1_55301220_55304970_del	0	4	3751	deletion	0
chr1	55301220	55304970	chr1_55301220_55304970_del	0	4	3751	deletion	0
chr1	55301220	55304970	chr1_55301220_55304970_del	0	4	3751	deletion	0
chr1	55301220	55304970	chr1_55301220_55304970_del	0	4	3751	deletion	0
chr1	55301220	55304970	chr1_55301220_55304970_del	0	4	3751	deletion	0
chr1	55301220	55304970	chr1_55301220_55304970_del	0	4	3751	deletion	0
chr1	55301220	55304970	chr1_55301220_55304970_del	0	4	3751	deletion	0
chr1	55301220	55304970	chr1_55301220_55304970_del	0	4	3751	deletion	0
chr1	55500429	55505647	chr1_55500429_55505647_del	0	4	5219	deletion	1
chr1	55500429	55505647	chr1_55500429_55505647_del	0	4	5219	deletion	1
chr1	55500429	55505647	chr1_55500429_55505647_del	0	4	5219	deletion	1
chr1	55500429	55505647	chr1_55500429_55505647_del	0	4	5219	deletion	1
chr1	55500429	55505647	chr1_55500429_55505647_del	0	4	5219	deletion	1
chr1	55500429	55511995	chr1_55500429_55511995_del	0	5	11567	deletion	1
chr1	55504188	55516004	chr1_55504188_55516004_del	0	8	11817	deletion	1
chr1	55504188	55524842	chr1_55504188_55524842_del	0	13	20655	deletion	1
chr1	55711825	55714766	chr1_55711825_55714766_del	1	3	2942	deletion	0
chr1	55711825	55714766	chr1_55711825_55714766_del	0	3	2942	deletion	0
chr1	55711825	55717114	chr1_55711825_55717114_del	0	4	5290	deletion	0
chr1	55862783	55872780	chr1_55862783_55872780_del	0	3	9998	deletion	0
chr1	55862783	55872780	chr1_55862783_55872780_del	0	3	9998	deletion	0
chr1	56023333	56090323	chr1_56023333_56090323_del	0	17	66991	deletion	0
chr1	56096183	56143209	chr1_56096183_56143209_del	0	9	47027	deletion	0
chr1	56342433	56411630	chr1_56342433_56411630_del	1	9	69198	deletion	0
chr1	56382975	56670460	chr1_56382975_56670460_del	0	41	287486	deletion	0
chr1	56458937	56505301	chr1_56458937_56505301_del	0	5	46365	deletion	0
chr1	56681024	56715332	chr1_56681024_56715332_del	0	7	34309	deletion	0
chr1	56720251	56734299	chr1_56720251_56734299_del	0	3	14049	deletion	0
chr1	56782339	56786595	chr1_56782339_56786595_del	0	4	4257	deletion	0
chr1	57115491	57117248	chr1_57115491_57117248_del	0	3	1758	deletion	1
chr1	57115491	57117248	chr1_57115491_57117248_del	0	3	1758	deletion	1
chr1	57643701	57646661	chr1_57643701_57646661_del	0	3	2961	deletion	1
chr1	57649754	57659614	chr1_57649754_57659614_del	0	7	9861	deletion	1
chr1	57820539	57822753	chr1_57820539_57822753_del	1	3	2215	deletion	1
chr1	57841662	57850717	chr1_57841662_57850717_del	0	3	9056	deletion	1
chr1	57909581	58121993	chr1_57909581_58121993_del	0	43	212413	deletion	1
chr1	57961103	57967657	chr1_57961103_57967657_del	0	4	6555	deletion	1
chr1	57961103	57967657	chr1_57961103_57967657_del	0	4	6555	deletion	1
chr1	58280509	58346207	chr1_58280509_58346207_del	0	16	65699	deletion	1
chr1	58341444	58431135	chr1_58341444_58431135_del	0	30	89692	deletion	1
chr1	58544999	58561954	chr1_58544999_58561954_del	0	3	16956	deletion	1
chr1	58725716	58730127	chr1_58725716_58730127_del	0	3	4412	deletion	1
chr1	58800176	58802060	chr1_58800176_58802060_del	0	3	1885	deletion	1
chr1	58800176	58802060	chr1_58800176_58802060_del	0	3	1885	deletion	1
chr1	58800176	58802060	chr1_58800176_58802060_del	0	3	1885	deletion	1
chr1	58800176	58802060	chr1_58800176_58802060_del	0	3	1885	deletion	1
chr1	58800176	58802060	chr1_58800176_58802060_del	0	3	1885	deletion	1
chr1	58800176	58802060	chr1_58800176_58802060_del	0	3	1885	deletion	1
chr1	58800176	58802060	chr1_58800176_58802060_del	0	3	1885	deletion	1
chr1	58949510	58996203	chr1_58949510_58996203_del	0	6	46694	deletion	1
chr1	59567263	59611918	chr1_59567263_59611918_del	0	7	44656	deletion	0
chr1	59714992	59716008	chr1_59714992_59716008_del	0	3	1017	deletion	0
chr1	59891290	60023941	chr1_59891290_60023941_del	0	21	132652	deletion	1
chr1	59946350	60023941	chr1_59946350_60023941_del	0	15	77592	deletion	1
chr1	59975370	60069760	chr1_59975370_60069760_del	0	12	94391	deletion	1
chr1	59992986	60007658	chr1_59992986_60007658_del	0	4	14673	deletion	1
chr1	59992986	60007658	chr1_59992986_60007658_del	0	4	14673	deletion	1
chr1	59992986	60007658	chr1_59992986_60007658_del	0	4	14673	deletion	1
chr1	60006444	60020918	chr1_60006444_60020918_del	1	6	14475	deletion	1
chr1	60006444	60023941	chr1_60006444_60023941_del	1	7	17498	deletion	1
chr1	60006444	60023941	chr1_60006444_60023941_del	1	7	17498	deletion	1
chr1	60006444	60023941	chr1_60006444_60023941_del	1	7	17498	deletion	1
chr1	60006444	60023941	chr1_60006444_60023941_del	1	7	17498	deletion	1
chr1	60006444	60023941	chr1_60006444_60023941_del	1	7	17498	deletion	1
chr1	60006444	60023941	chr1_60006444_60023941_del	1	7	17498	deletion	1
chr1	60006444	60023941	chr1_60006444_60023941_del	1	7	17498	deletion	1
chr1	60006444	60023941	chr1_60006444_60023941_del	1	7	17498	deletion	1
chr1	60006444	60023941	chr1_60006444_60023941_del	1	7	17498	deletion	1
chr1	60006444	60023941	chr1_60006444_60023941_del	0	7	17498	deletion	1
chr1	60006444	60023941	chr1_60006444_60023941_del	0	7	17498	deletion	1
chr1	60006444	60023941	chr1_60006444_60023941_del	0	7	17498	deletion	1
chr1	60006444	60023941	chr1_60006444_60023941_del	0	7	17498	deletion	1
chr1	60006444	60023941	chr1_60006444_60023941_del	0	7	17498	deletion	1
chr1	60006444	60023941	chr1_60006444_60023941_del	0	7	17498	deletion	1
chr1	60006444	60023941	chr1_60006444_60023941_del	0	7	17498	deletion	1
chr1	60006444	60023941	chr1_60006444_60023941_del	0	7	17498	deletion	1
chr1	60006444	60023941	chr1_60006444_60023941_del	0	7	17498	deletion	1
chr1	60006444	60023941	chr1_60006444_60023941_del	0	7	17498	deletion	1
chr1	60006444	60023941	chr1_60006444_60023941_del	0	7	17498	deletion	1
chr1	60006444	60023941	chr1_60006444_60023941_del	0	7	17498	deletion	1
chr1	60006444	60023941	chr1_60006444_60023941_del	0	7	17498	deletion	1
chr1	60006444	60023941	chr1_60006444_60023941_del	0	7	17498	deletion	1
chr1	60006444	60023941	chr1_60006444_60023941_del	0	7	17498	deletion	1
chr1	60006444	60023941	chr1_60006444_60023941_del	0	7	17498	deletion	1
chr1	60006444	60023941	chr1_60006444_60023941_del	0	7	17498	deletion	1
chr1	60006444	60023941	chr1_60006444_60023941_del	0	7	17498	deletion	1
chr1	60006444	60023941	chr1_60006444_60023941_del	0	7	17498	deletion	1
chr1	60006444	60023941	chr1_60006444_60023941_del	0	7	17498	deletion	1
chr1	60006444	60023941	chr1_60006444_60023941_del	0	7	17498	deletion	1
chr1	60006444	60023941	chr1_60006444_60023941_del	0	7	17498	deletion	1
chr1	60006444	60023941	chr1_60006444_60023941_del	0	7	17498	deletion	1
chr1	60006444	60023941	chr1_60006444_60023941_del	0	7	17498	deletion	1
chr1	60006444	60023941	chr1_60006444_60023941_del	0	7	17498	deletion	1
chr1	60006444	60023941	chr1_60006444_60023941_del	0	7	17498	deletion	1
chr1	60006444	60023941	chr1_60006444_60023941_del	0	7	17498	deletion	1
chr1	60006444	60023941	chr1_60006444_60023941_del	0	7	17498	deletion	1
chr1	60006444	60023941	chr1_60006444_60023941_del	0	7	17498	deletion	1
chr1	60006444	60023941	chr1_60006444_60023941_del	0	7	17498	deletion	1
chr1	60006444	60023941	chr1_60006444_60023941_del	0	7	17498	deletion	1
chr1	60006444	60023941	chr1_60006444_60023941_del	0	7	17498	deletion	1
chr1	60006444	60023941	chr1_60006444_60023941_del	0	7	17498	deletion	1
chr1	60006785	60023941	chr1_60006785_60023941_del	0	6	17157	deletion	1
chr1	60058965	60073587	chr1_60058965_60073587_del	0	3	14623	deletion	1
chr1	60393720	60408975	chr1_60393720_60408975_del	0	4	15256	deletion	0
chr1	61192181	61196715	chr1_61192181_61196715_del	0	3	4535	deletion	0
chr1	62356590	62458463	chr1_62356590_62458463_del	0	17	101874	deletion	0
chr1	62366878	62392494	chr1_62366878_62392494_del	0	4	25617	deletion	0
chr1	62575427	62583527	chr1_62575427_62583527_del	0	5	8101	deletion	0
chr1	62758183	62760625	chr1_62758183_62760625_del	1	3	2443	deletion	1
chr1	62758183	62760625	chr1_62758183_62760625_del	0	3	2443	deletion	1
chr1	63299730	63303845	chr1_63299730_63303845_del	0	3	4116	deletion	1
chr1	63299730	63311836	chr1_63299730_63311836_del	0	4	12107	deletion	1
chr1	63299730	63311836	chr1_63299730_63311836_del	0	4	12107	deletion	1
chr1	63299730	63311836	chr1_63299730_63311836_del	0	4	12107	deletion	1
chr1	63299730	63311836	chr1_63299730_63311836_del	0	4	12107	deletion	1
chr1	63299730	63311836	chr1_63299730_63311836_del	1	4	12107	deletion	1
chr1	63871758	63872871	chr1_63871758_63872871_del	0	3	1114	deletion	1
chr1	63902431	63956190	chr1_63902431_63956190_del	1	4	53760	deletion	1
chr1	64123868	64412138	chr1_64123868_64412138_del	0	48	288271	deletion	1
chr1	64169123	64221188	chr1_64169123_64221188_del	0	14	52066	deletion	0
chr1	64358349	64372381	chr1_64358349_64372381_del	0	3	14033	deletion	1
chr1	64498297	64519580	chr1_64498297_64519580_del	1	3	21284	deletion	1
chr1	64573067	64579350	chr1_64573067_64579350_del	0	3	6284	deletion	1
chr1	64573067	64579350	chr1_64573067_64579350_del	0	3	6284	deletion	1
chr1	64658597	65221842	chr1_64658597_65221842_del	0	81	563246	deletion	1
chr1	65404215	65429551	chr1_65404215_65429551_del	0	5	25337	deletion	1
chr1	65988146	65993556	chr1_65988146_65993556_del	0	3	5411	deletion	1
chr1	66045424	66057441	chr1_66045424_66057441_del	0	4	12018	deletion	1
chr1	66161461	66166499	chr1_66161461_66166499_del	1	3	5039	deletion	0
chr1	66281635	66308651	chr1_66281635_66308651_del	0	3	27017	deletion	1
chr1	66905141	66930964	chr1_66905141_66930964_del	0	6	25824	deletion	0
chr1	66920654	66930964	chr1_66920654_66930964_del	0	4	10311	deletion	0
chr1	66965475	66969954	chr1_66965475_66969954_del	0	4	4480	deletion	0
chr1	67262748	67268642	chr1_67262748_67268642_del	0	3	5895	deletion	1
chr1	67262748	67268642	chr1_67262748_67268642_del	0	3	5895	deletion	1
chr1	68021103	68027219	chr1_68021103_68027219_del	1	3	6117	deletion	0
chr1	68065339	68075198	chr1_68065339_68075198_del	0	3	9860	deletion	0
chr1	68230937	68260778	chr1_68230937_68260778_del	0	4	29842	deletion	1
chr1	68278542	68431604	chr1_68278542_68431604_del	1	16	153063	deletion	1
chr1	68359870	68393522	chr1_68359870_68393522_del	0	3	33653	deletion	0
chr1	69627731	69713109	chr1_69627731_69713109_del	0	10	85379	deletion	0
chr1	69920333	69935119	chr1_69920333_69935119_del	0	4	14787	deletion	0
chr1	70154441	70168012	chr1_70154441_70168012_del	1	5	13572	deletion	1
chr1	70620329	70646431	chr1_70620329_70646431_del	1	4	26103	deletion	1
chr1	70620329	70646431	chr1_70620329_70646431_del	0	4	26103	deletion	1
chr1	70858435	70934259	chr1_70858435_70934259_del	0	19	75825	deletion	1
chr1	70881670	70888101	chr1_70881670_70888101_del	0	5	6432	deletion	1
chr1	70881670	70888101	chr1_70881670_70888101_del	0	5	6432	deletion	1
chr1	70881670	70888101	chr1_70881670_70888101_del	0	5	6432	deletion	1
chr1	70881670	70888101	chr1_70881670_70888101_del	0	5	6432	deletion	1
chr1	70881670	70888101	chr1_70881670_70888101_del	0	5	6432	deletion	1
chr1	70881670	70888101	chr1_70881670_70888101_del	0	5	6432	deletion	1
chr1	70881670	70888101	chr1_70881670_70888101_del	0	5	6432	deletion	1
chr1	70881670	70888101	chr1_70881670_70888101_del	0	5	6432	deletion	1
chr1	70881670	70888101	chr1_70881670_70888101_del	0	5	6432	deletion	1
chr1	70881670	70888101	chr1_70881670_70888101_del	1	5	6432	deletion	1
chr1	70881670	70888101	chr1_70881670_70888101_del	1	5	6432	deletion	1
chr1	70881670	70888101	chr1_70881670_70888101_del	0	5	6432	deletion	1
chr1	70881670	70888101	chr1_70881670_70888101_del	0	5	6432	deletion	1
chr1	70881670	70888101	chr1_70881670_70888101_del	0	5	6432	deletion	1
chr1	70881670	70888101	chr1_70881670_70888101_del	0	5	6432	deletion	1
chr1	70881670	70888101	chr1_70881670_70888101_del	0	5	6432	deletion	1
chr1	70930788	70948010	chr1_70930788_70948010_del	0	3	17223	deletion	0
chr1	71142202	71145822	chr1_71142202_71145822_del	0	3	3621	deletion	0
chr1	71142202	71145822	chr1_71142202_71145822_del	1	3	3621	deletion	0
chr1	71142202	71145822	chr1_71142202_71145822_del	1	3	3621	deletion	0
chr1	71325044	71331271	chr1_71325044_71331271_del	1	4	6228	deletion	1
chr1	71325044	71331271	chr1_71325044_71331271_del	0	4	6228	deletion	1
chr1	71325044	71331271	chr1_71325044_71331271_del	0	4	6228	deletion	1
chr1	71325044	71347417	chr1_71325044_71347417_del	0	5	22374	deletion	1
chr1	71561084	71640908	chr1_71561084_71640908_del	0	6	79825	deletion	0
chr1	71632687	71640908	chr1_71632687_71640908_del	0	3	8222	deletion	0
chr1	71632687	71640908	chr1_71632687_71640908_del	0	3	8222	deletion	0
chr1	71632687	71640908	chr1_71632687_71640908_del	0	3	8222	deletion	0
chr1	71632687	71762203	chr1_71632687_71762203_del	0	14	129517	deletion	0
chr1	71632687	71762203	chr1_71632687_71762203_del	1	14	129517	deletion	0
chr1	72190538	72253577	chr1_72190538_72253577_del	0	12	63040	deletion	1
chr1	72428834	72458685	chr1_72428834_72458685_del	1	3	29852	deletion	1
chr1	72428834	72576330	chr1_72428834_72576330_del	0	19	147497	deletion	1
chr1	72442018	72508461	chr1_72442018_72508461_del	0	11	66444	deletion	1
chr1	72557858	72608002	chr1_72557858_72608002_del	1	5	50145	deletion	1
chr1	72595125	72654730	chr1_72595125_72654730_del	1	4	59606	deletion	1
chr1	72608002	72707716	chr1_72608002_72707716_del	0	5	99715	deletion	1
chr1	72703860	74629434	chr1_72703860_74629434_del	0	160	1925575	deletion	1
chr1	72940536	72975877	chr1_72940536_72975877_del	0	5	35342	deletion	0
chr1	73012228	73075423	chr1_73012228_73075423_del	0	4	63196	deletion	0
chr1	73012228	73075423	chr1_73012228_73075423_del	0	4	63196	deletion	0
chr1	73012228	73075423	chr1_73012228_73075423_del	0	4	63196	deletion	0
chr1	73012228	73075423	chr1_73012228_73075423_del	0	4	63196	deletion	0
chr1	73012228	73075423	chr1_73012228_73075423_del	0	4	63196	deletion	0
chr1	73012228	73075423	chr1_73012228_73075423_del	0	4	63196	deletion	0
chr1	73012228	73075423	chr1_73012228_73075423_del	0	4	63196	deletion	0
chr1	73012228	73075423	chr1_73012228_73075423_del	0	4	63196	deletion	0
chr1	73012228	73075423	chr1_73012228_73075423_del	0	4	63196	deletion	0
chr1	73012228	73075423	chr1_73012228_73075423_del	0	4	63196	deletion	0
chr1	73012228	73075423	chr1_73012228_73075423_del	0	4	63196	deletion	0
chr1	73012228	73075423	chr1_73012228_73075423_del	0	4	63196	deletion	0
chr1	73012228	73075423	chr1_73012228_73075423_del	0	4	63196	deletion	0
chr1	73012228	73075423	chr1_73012228_73075423_del	0	4	63196	deletion	0
chr1	73012228	73075423	chr1_73012228_73075423_del	0	4	63196	deletion	0
chr1	73012228	73075423	chr1_73012228_73075423_del	0	4	63196	deletion	0
chr1	73012228	73075423	chr1_73012228_73075423_del	0	4	63196	deletion	0
chr1	73012228	73075423	chr1_73012228_73075423_del	0	4	63196	deletion	0
chr1	73012228	73075423	chr1_73012228_73075423_del	0	4	63196	deletion	0
chr1	73012228	73075423	chr1_73012228_73075423_del	0	4	63196	deletion	0
chr1	73012228	73075423	chr1_73012228_73075423_del	0	4	63196	deletion	0
chr1	73012228	73075423	chr1_73012228_73075423_del	0	4	63196	deletion	0
chr1	73012228	73075423	chr1_73012228_73075423_del	0	4	63196	deletion	0
chr1	73012228	73075423	chr1_73012228_73075423_del	0	4	63196	deletion	0
chr1	73012228	73075423	chr1_73012228_73075423_del	0	4	63196	deletion	0
chr1	73012228	73075423	chr1_73012228_73075423_del	0	4	63196	deletion	0
chr1	73012228	73075423	chr1_73012228_73075423_del	0	4	63196	deletion	0
chr1	73012228	73075423	chr1_73012228_73075423_del	0	4	63196	deletion	0
chr1	73012228	73075423	chr1_73012228_73075423_del	0	4	63196	deletion	0
chr1	73012228	73075423	chr1_73012228_73075423_del	0	4	63196	deletion	0
chr1	73012228	73075423	chr1_73012228_73075423_del	0	4	63196	deletion	0
chr1	73012228	73075423	chr1_73012228_73075423_del	0	4	63196	deletion	0
chr1	73012228	73075423	chr1_73012228_73075423_del	0	4	63196	deletion	0
chr1	73012228	73075423	chr1_73012228_73075423_del	0	4	63196	deletion	0
chr1	73012228	73075423	chr1_73012228_73075423_del	0	4	63196	deletion	0
chr1	73012228	73075423	chr1_73012228_73075423_del	0	4	63196	deletion	0
chr1	73012228	73075423	chr1_73012228_73075423_del	0	4	63196	deletion	0
chr1	73012228	73075423	chr1_73012228_73075423_del	0	4	63196	deletion	0
chr1	73012228	73075423	chr1_73012228_73075423_del	0	4	63196	deletion	0
chr1	73012228	73075423	chr1_73012228_73075423_del	0	4	63196	deletion	0
chr1	73012228	73075423	chr1_73012228_73075423_del	0	4	63196	deletion	0
chr1	73012228	73075423	chr1_73012228_73075423_del	0	4	63196	deletion	0
chr1	73012228	73075423	chr1_73012228_73075423_del	0	4	63196	deletion	0
chr1	73012228	73075423	chr1_73012228_73075423_del	0	4	63196	deletion	0
chr1	73012228	73075423	chr1_73012228_73075423_del	0	4	63196	deletion	0
chr1	73012228	73075423	chr1_73012228_73075423_del	0	4	63196	deletion	0
chr1	73012228	73075423	chr1_73012228_73075423_del	0	4	63196	deletion	0
chr1	73012228	73075423	chr1_73012228_73075423_del	0	4	63196	deletion	0
chr1	73012228	73075423	chr1_73012228_73075423_del	0	4	63196	deletion	0
chr1	73012228	73075423	chr1_73012228_73075423_del	0	4	63196	deletion	0
chr1	73012228	73075423	chr1_73012228_73075423_del	0	4	63196	deletion	0
chr1	73012228	73075423	chr1_73012228_73075423_del	0	4	63196	deletion	0
chr1	73012228	73075423	chr1_73012228_73075423_del	0	4	63196	deletion	0
chr1	73012228	73075423	chr1_73012228_73075423_del	0	4	63196	deletion	0
chr1	73012228	73075423	chr1_73012228_73075423_del	0	4	63196	deletion	0
chr1	73012228	73075423	chr1_73012228_73075423_del	0	4	63196	deletion	0
chr1	73012228	73075423	chr1_73012228_73075423_del	0	4	63196	deletion	0
chr1	73012228	73075423	chr1_73012228_73075423_del	0	4	63196	deletion	0
chr1	73012228	73075423	chr1_73012228_73075423_del	0	4	63196	deletion	0
chr1	73012228	73075423	chr1_73012228_73075423_del	0	4	63196	deletion	0
chr1	73012228	73075423	chr1_73012228_73075423_del	0	4	63196	deletion	0
chr1	73012228	73075423	chr1_73012228_73075423_del	0	4	63196	deletion	0
chr1	73012228	73075423	chr1_73012228_73075423_del	0	4	63196	deletion	0
chr1	73012228	73075423	chr1_73012228_73075423_del	0	4	63196	deletion	0
chr1	73012228	73075423	chr1_73012228_73075423_del	0	4	63196	deletion	0
chr1	73012228	73075423	chr1_73012228_73075423_del	0	4	63196	deletion	0
chr1	73012228	73075423	chr1_73012228_73075423_del	0	4	63196	deletion	0
chr1	73012228	73075423	chr1_73012228_73075423_del	0	4	63196	deletion	0
chr1	73012228	73075423	chr1_73012228_73075423_del	0	4	63196	deletion	0
chr1	73012228	73075423	chr1_73012228_73075423_del	0	4	63196	deletion	0
chr1	73012228	73075423	chr1_73012228_73075423_del	0	4	63196	deletion	0
chr1	73012228	73075423	chr1_73012228_73075423_del	0	4	63196	deletion	0
chr1	73012228	73075423	chr1_73012228_73075423_del	0	4	63196	deletion	0
chr1	73012228	73075423	chr1_73012228_73075423_del	0	4	63196	deletion	0
chr1	73012228	73075423	chr1_73012228_73075423_del	1	4	63196	deletion	0
chr1	73012228	73075423	chr1_73012228_73075423_del	1	4	63196	deletion	0
chr1	73012228	73075423	chr1_73012228_73075423_del	1	4	63196	deletion	0
chr1	73012228	73075423	chr1_73012228_73075423_del	1	4	63196	deletion	0
chr1	73012228	73075423	chr1_73012228_73075423_del	1	4	63196	deletion	0
chr1	73012228	73075423	chr1_73012228_73075423_del	1	4	63196	deletion	0
chr1	73012228	73075423	chr1_73012228_73075423_del	1	4	63196	deletion	0
chr1	73012228	73075423	chr1_73012228_73075423_del	1	4	63196	deletion	0
chr1	73012228	73075423	chr1_73012228_73075423_del	1	4	63196	deletion	0
chr1	73012228	73075423	chr1_73012228_73075423_del	1	4	63196	deletion	0
chr1	73012228	73075423	chr1_73012228_73075423_del	1	4	63196	deletion	0
chr1	73012228	73075423	chr1_73012228_73075423_del	1	4	63196	deletion	0
chr1	73012228	73075423	chr1_73012228_73075423_del	1	4	63196	deletion	0
chr1	73012228	73075423	chr1_73012228_73075423_del	1	4	63196	deletion	0
chr1	73012228	73075423	chr1_73012228_73075423_del	1	4	63196	deletion	0
chr1	73012228	73075423	chr1_73012228_73075423_del	1	4	63196	deletion	0
chr1	73012228	73075423	chr1_73012228_73075423_del	1	4	63196	deletion	0
chr1	73012228	73075423	chr1_73012228_73075423_del	1	4	63196	deletion	0
chr1	73012228	73075423	chr1_73012228_73075423_del	1	4	63196	deletion	0
chr1	73012228	73075423	chr1_73012228_73075423_del	1	4	63196	deletion	0
chr1	73012228	73075423	chr1_73012228_73075423_del	1	4	63196	deletion	0
chr1	73012228	73075423	chr1_73012228_73075423_del	0	4	63196	deletion	0
chr1	73012228	73075423	chr1_73012228_73075423_del	0	4	63196	deletion	0
chr1	73012228	73075423	chr1_73012228_73075423_del	0	4	63196	deletion	0
chr1	73658061	73766431	chr1_73658061_73766431_del	0	6	108371	deletion	0
chr1	73658061	73766431	chr1_73658061_73766431_del	0	6	108371	deletion	0
chr1	73658061	73766431	chr1_73658061_73766431_del	0	6	108371	deletion	0
chr1	73799968	73882880	chr1_73799968_73882880_del	0	3	82913	deletion	0
chr1	73982084	73996208	chr1_73982084_73996208_del	0	3	14125	deletion	0
chr1	74249035	74274122	chr1_74249035_74274122_del	0	5	25088	deletion	0
chr1	74298228	74299658	chr1_74298228_74299658_del	0	3	1431	deletion	0
chr1	74380784	74385848	chr1_74380784_74385848_del	0	4	5065	deletion	0
chr1	74380784	74574166	chr1_74380784_74574166_del	1	22	193383	deletion	1
chr1	74678285	74716413	chr1_74678285_74716413_del	0	3	38129	deletion	1
chr1	74983721	75071003	chr1_74983721_75071003_del	1	12	87283	deletion	1
chr1	75171182	75175886	chr1_75171182_75175886_del	1	11	4705	deletion	1
chr1	75171550	75171844	chr1_75171550_75171844_del	0	4	295	deletion	1
chr1	75202249	75214441	chr1_75202249_75214441_del	1	3	12193	deletion	1
chr1	76645080	77033959	chr1_76645080_77033959_del	0	73	388880	deletion	1
chr1	76714019	76739856	chr1_76714019_76739856_del	0	8	25838	deletion	1
chr1	76755492	76782834	chr1_76755492_76782834_del	0	6	27343	deletion	1
chr1	76832860	76835026	chr1_76832860_76835026_del	1	3	2167	deletion	1
chr1	76832860	76835026	chr1_76832860_76835026_del	1	3	2167	deletion	1
chr1	76832860	76835026	chr1_76832860_76835026_del	1	3	2167	deletion	1
chr1	76832860	76835026	chr1_76832860_76835026_del	0	3	2167	deletion	1
chr1	76832860	76835026	chr1_76832860_76835026_del	0	3	2167	deletion	1
chr1	76832860	76835026	chr1_76832860_76835026_del	0	3	2167	deletion	1
chr1	76832860	76835026	chr1_76832860_76835026_del	0	3	2167	deletion	1
chr1	76832860	76835026	chr1_76832860_76835026_del	0	3	2167	deletion	1
chr1	77250054	77259107	chr1_77250054_77259107_del	0	4	9054	deletion	0
chr1	77371741	77396166	chr1_77371741_77396166_del	0	3	24426	deletion	1
chr1	77550431	77569489	chr1_77550431_77569489_del	0	3	19059	deletion	1
chr1	77695854	77697582	chr1_77695854_77697582_del	0	3	1729	deletion	0
chr1	78269053	78339654	chr1_78269053_78339654_del	1	3	70602	deletion	0
chr1	78699444	78716854	chr1_78699444_78716854_del	0	5	17411	deletion	0
chr1	78734957	78743308	chr1_78734957_78743308_del	0	4	8352	deletion	0
chr1	78734957	78743308	chr1_78734957_78743308_del	0	4	8352	deletion	0
chr1	78734957	78743308	chr1_78734957_78743308_del	0	4	8352	deletion	0
chr1	78781923	78807594	chr1_78781923_78807594_del	0	4	25672	deletion	1
chr1	78781923	78807594	chr1_78781923_78807594_del	0	4	25672	deletion	1
chr1	79143192	79171286	chr1_79143192_79171286_del	1	3	28095	deletion	0
chr1	79238015	79614989	chr1_79238015_79614989_del	0	57	376975	deletion	0
chr1	79330054	79336164	chr1_79330054_79336164_del	0	3	6111	deletion	0
chr1	79330054	79336164	chr1_79330054_79336164_del	0	3	6111	deletion	0
chr1	79330054	79556037	chr1_79330054_79556037_del	0	35	225984	deletion	0
chr1	79330054	79556037	chr1_79330054_79556037_del	0	35	225984	deletion	0
chr1	79526494	79593296	chr1_79526494_79593296_del	0	13	66803	deletion	0
chr1	79549699	79614989	chr1_79549699_79614989_del	0	15	65291	deletion	0
chr1	79637326	79775411	chr1_79637326_79775411_del	0	17	138086	deletion	0
chr1	79646219	79653433	chr1_79646219_79653433_del	0	3	7215	deletion	0
chr1	79661970	79666153	chr1_79661970_79666153_del	0	3	4184	deletion	0
chr1	79729175	79733549	chr1_79729175_79733549_del	0	3	4375	deletion	0
chr1	79970061	80101033	chr1_79970061_80101033_del	0	15	130973	deletion	0
chr1	79970061	80101033	chr1_79970061_80101033_del	0	15	130973	deletion	0
chr1	79970061	80101033	chr1_79970061_80101033_del	0	15	130973	deletion	0
chr1	79970061	80101033	chr1_79970061_80101033_del	0	15	130973	deletion	0
chr1	79970061	80101033	chr1_79970061_80101033_del	0	15	130973	deletion	0
chr1	79970061	80101033	chr1_79970061_80101033_del	0	15	130973	deletion	0
chr1	80226884	80534444	chr1_80226884_80534444_del	1	47	307561	deletion	0
chr1	80226884	80534444	chr1_80226884_80534444_del	0	47	307561	deletion	0
chr1	80226884	80534444	chr1_80226884_80534444_del	0	47	307561	deletion	0
chr1	80239398	80251768	chr1_80239398_80251768_del	0	4	12371	deletion	0
chr1	80938577	80956319	chr1_80938577_80956319_del	0	4	17743	deletion	0
chr1	80938577	80956319	chr1_80938577_80956319_del	1	4	17743	deletion	0
chr1	81176850	81192656	chr1_81176850_81192656_del	1	4	15807	deletion	0
chr1	81315043	81411025	chr1_81315043_81411025_del	0	18	95983	deletion	0
chr1	81678254	81702178	chr1_81678254_81702178_del	0	4	23925	deletion	0
chr1	81769912	81778651	chr1_81769912_81778651_del	0	4	8740	deletion	0
chr1	82015752	82026353	chr1_82015752_82026353_del	0	4	10602	deletion	0
chr1	82015752	82026353	chr1_82015752_82026353_del	0	4	10602	deletion	0
chr1	82265905	82271766	chr1_82265905_82271766_del	1	3	5862	deletion	0
chr1	83037900	83044811	chr1_83037900_83044811_del	1	3	6912	deletion	0
chr1	83037900	83044811	chr1_83037900_83044811_del	1	3	6912	deletion	0
chr1	83037900	83044811	chr1_83037900_83044811_del	0	3	6912	deletion	0
chr1	83037900	83044811	chr1_83037900_83044811_del	0	3	6912	deletion	0
chr1	83037900	83044811	chr1_83037900_83044811_del	0	3	6912	deletion	0
chr1	83037900	83044811	chr1_83037900_83044811_del	0	3	6912	deletion	0
chr1	83044811	83237110	chr1_83044811_83237110_del	0	36	192300	deletion	0
chr1	83118044	83120822	chr1_83118044_83120822_del	0	4	2779	deletion	0
chr1	83118044	83120822	chr1_83118044_83120822_del	0	4	2779	deletion	0
chr1	83136096	83482870	chr1_83136096_83482870_del	0	42	346775	deletion	0
chr1	83166637	83172684	chr1_83166637_83172684_del	0	5	6048	deletion	0
chr1	83520031	83587246	chr1_83520031_83587246_del	0	11	67216	deletion	0
chr1	83520031	83602987	chr1_83520031_83602987_del	0	13	82957	deletion	0
chr1	83572881	83641925	chr1_83572881_83641925_del	1	10	69045	deletion	0
chr1	83596112	83641925	chr1_83596112_83641925_del	0	6	45814	deletion	0
chr1	83602987	83701728	chr1_83602987_83701728_del	1	10	98742	deletion	0
chr1	83602987	83701728	chr1_83602987_83701728_del	0	10	98742	deletion	0
chr1	83602987	83830931	chr1_83602987_83830931_del	0	16	227945	deletion	0
chr1	83712453	83724335	chr1_83712453_83724335_del	0	3	11883	deletion	0
chr1	84062849	84309418	chr1_84062849_84309418_del	0	45	246570	deletion	0
chr1	84296789	84296983	chr1_84296789_84296983_del	0	3	195	deletion	0
chr1	84296983	84316921	chr1_84296983_84316921_del	0	3	19939	deletion	0
chr1	85230072	85234227	chr1_85230072_85234227_del	0	3	4156	deletion	0
chr1	85704193	85720007	chr1_85704193_85720007_del	0	3	15815	deletion	1
chr1	85787334	85803615	chr1_85787334_85803615_del	1	3	16282	deletion	1
chr1	86459250	86468500	chr1_86459250_86468500_del	1	5	9251	deletion	1
chr1	86459250	86468500	chr1_86459250_86468500_del	0	5	9251	deletion	1
chr1	86459250	86469506	chr1_86459250_86469506_del	0	6	10257	deletion	1
chr1	86459250	86469506	chr1_86459250_86469506_del	0	6	10257	deletion	1
chr1	86459250	86469506	chr1_86459250_86469506_del	0	6	10257	deletion	1
chr1	86459250	86469506	chr1_86459250_86469506_del	0	6	10257	deletion	1
chr1	86459250	86469506	chr1_86459250_86469506_del	0	6	10257	deletion	1
chr1	86459250	86469506	chr1_86459250_86469506_del	0	6	10257	deletion	1
chr1	86459250	86469506	chr1_86459250_86469506_del	0	6	10257	deletion	1
chr1	86459250	86469506	chr1_86459250_86469506_del	0	6	10257	deletion	1
chr1	86459250	86469506	chr1_86459250_86469506_del	0	6	10257	deletion	1
chr1	86459250	86469506	chr1_86459250_86469506_del	1	6	10257	deletion	1
chr1	86459250	86469506	chr1_86459250_86469506_del	0	6	10257	deletion	1
chr1	86459250	86469506	chr1_86459250_86469506_del	0	6	10257	deletion	1
chr1	86459250	86469506	chr1_86459250_86469506_del	0	6	10257	deletion	1
chr1	86459250	86469506	chr1_86459250_86469506_del	0	6	10257	deletion	1
chr1	86459250	86469506	chr1_86459250_86469506_del	0	6	10257	deletion	1
chr1	86459250	86469506	chr1_86459250_86469506_del	0	6	10257	deletion	1
chr1	86584695	86592526	chr1_86584695_86592526_del	0	4	7832	deletion	1
chr1	87015179	87038403	chr1_87015179_87038403_del	0	4	23225	deletion	1
chr1	87015179	87038403	chr1_87015179_87038403_del	0	4	23225	deletion	1
chr1	87015179	87038403	chr1_87015179_87038403_del	0	4	23225	deletion	1
chr1	87031656	87038403	chr1_87031656_87038403_del	0	3	6748	deletion	1
chr1	87031656	87038403	chr1_87031656_87038403_del	0	3	6748	deletion	1
chr1	87031656	87038403	chr1_87031656_87038403_del	0	3	6748	deletion	1
chr1	87031656	87038403	chr1_87031656_87038403_del	0	3	6748	deletion	1
chr1	87031656	87038403	chr1_87031656_87038403_del	0	3	6748	deletion	1
chr1	87031656	87038403	chr1_87031656_87038403_del	0	3	6748	deletion	1
chr1	87031656	87038403	chr1_87031656_87038403_del	0	3	6748	deletion	1
chr1	87031656	87038403	chr1_87031656_87038403_del	0	3	6748	deletion	1
chr1	87031656	87038403	chr1_87031656_87038403_del	0	3	6748	deletion	1
chr1	87031656	87038403	chr1_87031656_87038403_del	0	3	6748	deletion	1
chr1	87031656	87038403	chr1_87031656_87038403_del	0	3	6748	deletion	1
chr1	87031656	87038403	chr1_87031656_87038403_del	0	3	6748	deletion	1
chr1	87031656	87038403	chr1_87031656_87038403_del	0	3	6748	deletion	1
chr1	87031656	87038403	chr1_87031656_87038403_del	0	3	6748	deletion	1
chr1	87031656	87038403	chr1_87031656_87038403_del	0	3	6748	deletion	1
chr1	87031656	87038403	chr1_87031656_87038403_del	0	3	6748	deletion	1
chr1	87031656	87038403	chr1_87031656_87038403_del	0	3	6748	deletion	1
chr1	87031656	87038403	chr1_87031656_87038403_del	0	3	6748	deletion	1
chr1	87031656	87038403	chr1_87031656_87038403_del	0	3	6748	deletion	1
chr1	87031656	87038403	chr1_87031656_87038403_del	0	3	6748	deletion	1
chr1	87031656	87038403	chr1_87031656_87038403_del	0	3	6748	deletion	1
chr1	87031656	87038403	chr1_87031656_87038403_del	0	3	6748	deletion	1
chr1	87031656	87038403	chr1_87031656_87038403_del	0	3	6748	deletion	1
chr1	87031656	87038403	chr1_87031656_87038403_del	0	3	6748	deletion	1
chr1	87031656	87038403	chr1_87031656_87038403_del	0	3	6748	deletion	1
chr1	87031656	87038403	chr1_87031656_87038403_del	0	3	6748	deletion	1
chr1	87031656	87038403	chr1_87031656_87038403_del	0	3	6748	deletion	1
chr1	87031656	87038403	chr1_87031656_87038403_del	0	3	6748	deletion	1
chr1	87031656	87038403	chr1_87031656_87038403_del	0	3	6748	deletion	1
chr1	87031656	87038403	chr1_87031656_87038403_del	0	3	6748	deletion	1
chr1	87031656	87038403	chr1_87031656_87038403_del	0	3	6748	deletion	1
chr1	87031656	87038403	chr1_87031656_87038403_del	0	3	6748	deletion	1
chr1	87031656	87038403	chr1_87031656_87038403_del	0	3	6748	deletion	1
chr1	87031656	87038403	chr1_87031656_87038403_del	0	3	6748	deletion	1
chr1	87031656	87038403	chr1_87031656_87038403_del	0	3	6748	deletion	1
chr1	87031656	87038403	chr1_87031656_87038403_del	0	3	6748	deletion	1
chr1	87031656	87038403	chr1_87031656_87038403_del	0	3	6748	deletion	1
chr1	87031656	87038403	chr1_87031656_87038403_del	0	3	6748	deletion	1
chr1	87031656	87038403	chr1_87031656_87038403_del	0	3	6748	deletion	1
chr1	87031656	87038403	chr1_87031656_87038403_del	0	3	6748	deletion	1
chr1	87031656	87038403	chr1_87031656_87038403_del	0	3	6748	deletion	1
chr1	87031656	87038403	chr1_87031656_87038403_del	0	3	6748	deletion	1
chr1	87031656	87038403	chr1_87031656_87038403_del	0	3	6748	deletion	1
chr1	87031656	87038403	chr1_87031656_87038403_del	0	3	6748	deletion	1
chr1	87031656	87038403	chr1_87031656_87038403_del	0	3	6748	deletion	1
chr1	87031656	87038403	chr1_87031656_87038403_del	0	3	6748	deletion	1
chr1	87031656	87038403	chr1_87031656_87038403_del	0	3	6748	deletion	1
chr1	87031656	87038403	chr1_87031656_87038403_del	0	3	6748	deletion	1
chr1	87031656	87038403	chr1_87031656_87038403_del	0	3	6748	deletion	1
chr1	87031656	87038403	chr1_87031656_87038403_del	0	3	6748	deletion	1
chr1	87031656	87038403	chr1_87031656_87038403_del	0	3	6748	deletion	1
chr1	87031656	87038403	chr1_87031656_87038403_del	0	3	6748	deletion	1
chr1	87031656	87038403	chr1_87031656_87038403_del	0	3	6748	deletion	1
chr1	87031656	87038403	chr1_87031656_87038403_del	0	3	6748	deletion	1
chr1	87031656	87038403	chr1_87031656_87038403_del	0	3	6748	deletion	1
chr1	87031656	87038403	chr1_87031656_87038403_del	0	3	6748	deletion	1
chr1	87031656	87038403	chr1_87031656_87038403_del	0	3	6748	deletion	1
chr1	87031656	87038403	chr1_87031656_87038403_del	0	3	6748	deletion	1
chr1	87031656	87038403	chr1_87031656_87038403_del	0	3	6748	deletion	1
chr1	87031656	87038403	chr1_87031656_87038403_del	0	3	6748	deletion	1
chr1	87031656	87038403	chr1_87031656_87038403_del	0	3	6748	deletion	1
chr1	87031656	87038403	chr1_87031656_87038403_del	0	3	6748	deletion	1
chr1	87031656	87038403	chr1_87031656_87038403_del	0	3	6748	deletion	1
chr1	87031656	87038403	chr1_87031656_87038403_del	0	3	6748	deletion	1
chr1	87031656	87038403	chr1_87031656_87038403_del	0	3	6748	deletion	1
chr1	87031656	87038403	chr1_87031656_87038403_del	0	3	6748	deletion	1
chr1	87031656	87038403	chr1_87031656_87038403_del	0	3	6748	deletion	1
chr1	87031656	87038403	chr1_87031656_87038403_del	0	3	6748	deletion	1
chr1	87031656	87038403	chr1_87031656_87038403_del	0	3	6748	deletion	1
chr1	87031656	87038403	chr1_87031656_87038403_del	0	3	6748	deletion	1
chr1	87031656	87038403	chr1_87031656_87038403_del	0	3	6748	deletion	1
chr1	87031656	87038403	chr1_87031656_87038403_del	0	3	6748	deletion	1
chr1	87031656	87038403	chr1_87031656_87038403_del	1	3	6748	deletion	1
chr1	87031656	87038403	chr1_87031656_87038403_del	1	3	6748	deletion	1
chr1	87031656	87038403	chr1_87031656_87038403_del	1	3	6748	deletion	1
chr1	87031656	87038403	chr1_87031656_87038403_del	1	3	6748	deletion	1
chr1	87031656	87038403	chr1_87031656_87038403_del	1	3	6748	deletion	1
chr1	87031656	87038403	chr1_87031656_87038403_del	1	3	6748	deletion	1
chr1	87031656	87038403	chr1_87031656_87038403_del	1	3	6748	deletion	1
chr1	87031656	87038403	chr1_87031656_87038403_del	1	3	6748	deletion	1
chr1	87031656	87038403	chr1_87031656_87038403_del	1	3	6748	deletion	1
chr1	87031656	87038403	chr1_87031656_87038403_del	1	3	6748	deletion	1
chr1	87031656	87038403	chr1_87031656_87038403_del	1	3	6748	deletion	1
chr1	87031656	87038403	chr1_87031656_87038403_del	1	3	6748	deletion	1
chr1	87031656	87038403	chr1_87031656_87038403_del	1	3	6748	deletion	1
chr1	87031656	87038403	chr1_87031656_87038403_del	1	3	6748	deletion	1
chr1	87031656	87038403	chr1_87031656_87038403_del	1	3	6748	deletion	1
chr1	87031656	87038403	chr1_87031656_87038403_del	1	3	6748	deletion	1
chr1	87031656	87038403	chr1_87031656_87038403_del	1	3	6748	deletion	1
chr1	87031656	87038403	chr1_87031656_87038403_del	1	3	6748	deletion	1
chr1	87031656	87038403	chr1_87031656_87038403_del	1	3	6748	deletion	1
chr1	87031656	87038403	chr1_87031656_87038403_del	1	3	6748	deletion	1
chr1	87031656	87038403	chr1_87031656_87038403_del	1	3	6748	deletion	1
chr1	87031656	87038403	chr1_87031656_87038403_del	1	3	6748	deletion	1
chr1	87031656	87038403	chr1_87031656_87038403_del	1	3	6748	deletion	1
chr1	87031656	87038403	chr1_87031656_87038403_del	1	3	6748	deletion	1
chr1	87031656	87038403	chr1_87031656_87038403_del	1	3	6748	deletion	1
chr1	87031656	87038403	chr1_87031656_87038403_del	1	3	6748	deletion	1
chr1	87031656	87038403	chr1_87031656_87038403_del	1	3	6748	deletion	1
chr1	87031656	87038403	chr1_87031656_87038403_del	1	3	6748	deletion	1
chr1	87031656	87038403	chr1_87031656_87038403_del	0	3	6748	deletion	1
chr1	87031656	87038403	chr1_87031656_87038403_del	0	3	6748	deletion	1
chr1	87031656	87038403	chr1_87031656_87038403_del	0	3	6748	deletion	1
chr1	87031656	87038403	chr1_87031656_87038403_del	0	3	6748	deletion	1
chr1	87031656	87038403	chr1_87031656_87038403_del	0	3	6748	deletion	1
chr1	87031656	87038403	chr1_87031656_87038403_del	0	3	6748	deletion	1
chr1	87031656	87038403	chr1_87031656_87038403_del	0	3	6748	deletion	1
chr1	87031656	87038403	chr1_87031656_87038403_del	0	3	6748	deletion	1
chr1	87031656	87038403	chr1_87031656_87038403_del	0	3	6748	deletion	1
chr1	87031656	87038403	chr1_87031656_87038403_del	0	3	6748	deletion	1
chr1	87031656	87038403	chr1_87031656_87038403_del	0	3	6748	deletion	1
chr1	87031656	87038403	chr1_87031656_87038403_del	0	3	6748	deletion	1
chr1	87031656	87038403	chr1_87031656_87038403_del	0	3	6748	deletion	1
chr1	87031656	87038403	chr1_87031656_87038403_del	0	3	6748	deletion	1
chr1	87031656	87038403	chr1_87031656_87038403_del	0	3	6748	deletion	1
chr1	87031656	87038403	chr1_87031656_87038403_del	0	3	6748	deletion	1
chr1	87031656	87038403	chr1_87031656_87038403_del	0	3	6748	deletion	1
chr1	87031656	87038403	chr1_87031656_87038403_del	0	3	6748	deletion	1
chr1	87031656	87038403	chr1_87031656_87038403_del	0	3	6748	deletion	1
chr1	87031656	87038403	chr1_87031656_87038403_del	0	3	6748	deletion	1
chr1	87031656	87038403	chr1_87031656_87038403_del	0	3	6748	deletion	1
chr1	87031656	87038403	chr1_87031656_87038403_del	0	3	6748	deletion	1
chr1	87031656	87038403	chr1_87031656_87038403_del	0	3	6748	deletion	1
chr1	87031656	87038403	chr1_87031656_87038403_del	0	3	6748	deletion	1
chr1	87031656	87038403	chr1_87031656_87038403_del	0	3	6748	deletion	1
chr1	87031656	87038403	chr1_87031656_87038403_del	0	3	6748	deletion	1
chr1	87031656	87038403	chr1_87031656_87038403_del	0	3	6748	deletion	1
chr1	87031656	87039945	chr1_87031656_87039945_del	0	4	8290	deletion	1
chr1	87031656	87039945	chr1_87031656_87039945_del	1	4	8290	deletion	1
chr1	87031656	87039945	chr1_87031656_87039945_del	0	4	8290	deletion	1
chr1	87031656	87044583	chr1_87031656_87044583_del	0	7	12928	deletion	1
chr1	87031656	87044583	chr1_87031656_87044583_del	0	7	12928	deletion	1
chr1	87131654	87188881	chr1_87131654_87188881_del	0	4	57228	deletion	1
chr1	88202227	88259132	chr1_88202227_88259132_del	0	19	56906	deletion	0
chr1	88392864	88401736	chr1_88392864_88401736_del	1	3	8873	deletion	0
chr1	88392864	88401736	chr1_88392864_88401736_del	0	3	8873	deletion	0
chr1	88392864	88401736	chr1_88392864_88401736_del	0	3	8873	deletion	0
chr1	88392864	88401736	chr1_88392864_88401736_del	0	3	8873	deletion	0
chr1	88392864	88401736	chr1_88392864_88401736_del	0	3	8873	deletion	0
chr1	88392864	88401736	chr1_88392864_88401736_del	0	3	8873	deletion	0
chr1	88392864	88401736	chr1_88392864_88401736_del	0	3	8873	deletion	0
chr1	88392864	88401736	chr1_88392864_88401736_del	0	3	8873	deletion	0
chr1	89148793	89151598	chr1_89148793_89151598_del	0	3	2806	deletion	1
chr1	89148793	89246897	chr1_89148793_89246897_del	0	5	98105	deletion	1
chr1	90539764	90540565	chr1_90539764_90540565_del	0	3	802	deletion	0
chr1	91260076	91286382	chr1_91260076_91286382_del	0	4	26307	deletion	0
chr1	91831097	91923254	chr1_91831097_91923254_del	0	13	92158	deletion	1
chr1	91897236	91943207	chr1_91897236_91943207_del	0	9	45972	deletion	0
chr1	91919058	91966445	chr1_91919058_91966445_del	0	10	47388	deletion	1
chr1	92032179	92045585	chr1_92032179_92045585_del	0	4	13407	deletion	0
chr1	92223589	92345120	chr1_92223589_92345120_del	1	31	121532	deletion	1
chr1	92240685	92248440	chr1_92240685_92248440_del	0	7	7756	deletion	1
chr1	92240685	92248440	chr1_92240685_92248440_del	0	7	7756	deletion	1
chr1	92240685	92248440	chr1_92240685_92248440_del	0	7	7756	deletion	1
chr1	92240685	92248440	chr1_92240685_92248440_del	0	7	7756	deletion	1
chr1	92240685	92248440	chr1_92240685_92248440_del	0	7	7756	deletion	1
chr1	92240685	92248440	chr1_92240685_92248440_del	0	7	7756	deletion	1
chr1	92240685	92248440	chr1_92240685_92248440_del	0	7	7756	deletion	1
chr1	92240685	92248440	chr1_92240685_92248440_del	0	7	7756	deletion	1
chr1	92240685	92248440	chr1_92240685_92248440_del	1	7	7756	deletion	1
chr1	92240685	92248440	chr1_92240685_92248440_del	1	7	7756	deletion	1
chr1	92240685	92248440	chr1_92240685_92248440_del	1	7	7756	deletion	1
chr1	92240685	92248440	chr1_92240685_92248440_del	1	7	7756	deletion	1
chr1	92240685	92248440	chr1_92240685_92248440_del	1	7	7756	deletion	1
chr1	92240685	92248440	chr1_92240685_92248440_del	0	7	7756	deletion	1
chr1	92240685	92248440	chr1_92240685_92248440_del	0	7	7756	deletion	1
chr1	92240685	92248440	chr1_92240685_92248440_del	0	7	7756	deletion	1
chr1	92240685	92248440	chr1_92240685_92248440_del	0	7	7756	deletion	1
chr1	92240685	92248440	chr1_92240685_92248440_del	0	7	7756	deletion	1
chr1	92240685	92248440	chr1_92240685_92248440_del	0	7	7756	deletion	1
chr1	92240747	92248440	chr1_92240747_92248440_del	0	6	7694	deletion	1
chr1	92579206	92583738	chr1_92579206_92583738_del	0	3	4533	deletion	1
chr1	94132788	94160787	chr1_94132788_94160787_del	0	4	28000	deletion	1
chr1	94342564	94344716	chr1_94342564_94344716_del	0	4	2153	deletion	1
chr1	94353449	94353925	chr1_94353449_94353925_del	0	4	477	deletion	1
chr1	94353449	94353925	chr1_94353449_94353925_del	0	4	477	deletion	1
chr1	95134903	95154785	chr1_95134903_95154785_del	0	5	19883	deletion	0
chr1	95630461	95643224	chr1_95630461_95643224_del	0	4	12764	deletion	0
chr1	96051831	96052746	chr1_96051831_96052746_del	0	3	916	deletion	0
chr1	96630199	96638203	chr1_96630199_96638203_del	0	3	8005	deletion	0
chr1	96630199	96638203	chr1_96630199_96638203_del	0	3	8005	deletion	0
chr1	96630199	96638203	chr1_96630199_96638203_del	0	3	8005	deletion	0
chr1	96745594	96891671	chr1_96745594_96891671_del	0	12	146078	deletion	0
chr1	97098359	97102059	chr1_97098359_97102059_del	1	3	3701	deletion	0
chr1	97100996	97107005	chr1_97100996_97107005_del	1	3	6010	deletion	0
chr1	97540910	97584032	chr1_97540910_97584032_del	0	16	43123	deletion	1
chr1	97651091	97670325	chr1_97651091_97670325_del	0	4	19235	deletion	1
chr1	97940231	98218163	chr1_97940231_98218163_del	0	42	277933	deletion	1
chr1	98007575	98064334	chr1_98007575_98064334_del	0	9	56760	deletion	1
chr1	98064334	98126717	chr1_98064334_98126717_del	0	3	62384	deletion	1
chr1	98064334	98126717	chr1_98064334_98126717_del	0	3	62384	deletion	1
chr1	98064334	98126717	chr1_98064334_98126717_del	0	3	62384	deletion	1
chr1	98126717	98146504	chr1_98126717_98146504_del	1	4	19788	deletion	1
chr1	98126717	98218163	chr1_98126717_98218163_del	0	20	91447	deletion	1
chr1	98126717	98218163	chr1_98126717_98218163_del	0	20	91447	deletion	1
chr1	98128388	98208164	chr1_98128388_98208164_del	0	18	79777	deletion	1
chr1	98146504	98187755	chr1_98146504_98187755_del	0	13	41252	deletion	1
chr1	98146504	98290777	chr1_98146504_98290777_del	0	19	144274	deletion	1
chr1	98164948	98165062	chr1_98164948_98165062_del	0	3	115	deletion	1
chr1	98164948	98165091	chr1_98164948_98165091_del	1	4	144	deletion	1
chr1	98590544	98647271	chr1_98590544_98647271_del	0	8	56728	deletion	0
chr1	99035085	99039299	chr1_99035085_99039299_del	0	3	4215	deletion	0
chr1	99035085	99184798	chr1_99035085_99184798_del	0	19	149714	deletion	1
chr1	99035085	99184798	chr1_99035085_99184798_del	0	19	149714	deletion	1
chr1	99035085	99184798	chr1_99035085_99184798_del	0	19	149714	deletion	1
chr1	99435366	99472175	chr1_99435366_99472175_del	0	3	36810	deletion	0
chr1	100190097	100194962	chr1_100190097_100194962_del	1	3	4866	deletion	1
chr1	101010067	101142351	chr1_101010067_101142351_del	1	23	132285	deletion	0
chr1	101107748	101126149	chr1_101107748_101126149_del	0	6	18402	deletion	0
chr1	101285547	101299216	chr1_101285547_101299216_del	0	3	13670	deletion	0
chr1	101299216	101364858	chr1_101299216_101364858_del	1	11	65643	deletion	1
chr1	101943331	101995341	chr1_101943331_101995341_del	0	14	52011	deletion	0
chr1	101993641	102120197	chr1_101993641_102120197_del	0	17	126557	deletion	0
chr1	102069696	102095912	chr1_102069696_102095912_del	0	7	26217	deletion	0
chr1	102236122	102239205	chr1_102236122_102239205_del	0	3	3084	deletion	0
chr1	102357104	102359362	chr1_102357104_102359362_del	0	4	2259	deletion	1
chr1	102357104	102359362	chr1_102357104_102359362_del	0	4	2259	deletion	1
chr1	102357104	102359362	chr1_102357104_102359362_del	0	4	2259	deletion	1
chr1	102357104	102359362	chr1_102357104_102359362_del	0	4	2259	deletion	1
chr1	102565669	102747793	chr1_102565669_102747793_del	1	25	182125	deletion	0
chr1	102667388	102676600	chr1_102667388_102676600_del	0	3	9213	deletion	0
chr1	102667388	102843725	chr1_102667388_102843725_del	0	21	176338	deletion	0
chr1	102667388	102843725	chr1_102667388_102843725_del	0	21	176338	deletion	0
chr1	102667388	102843725	chr1_102667388_102843725_del	0	21	176338	deletion	0
chr1	102667388	102843725	chr1_102667388_102843725_del	0	21	176338	deletion	0
chr1	102667388	102843725	chr1_102667388_102843725_del	0	21	176338	deletion	0
chr1	102667388	102843725	chr1_102667388_102843725_del	0	21	176338	deletion	0
chr1	102667388	102843725	chr1_102667388_102843725_del	0	21	176338	deletion	0
chr1	102667388	102843725	chr1_102667388_102843725_del	0	21	176338	deletion	0
chr1	102667388	102843725	chr1_102667388_102843725_del	0	21	176338	deletion	0
chr1	102667388	102858539	chr1_102667388_102858539_del	0	22	191152	deletion	0
chr1	102667388	102858539	chr1_102667388_102858539_del	0	22	191152	deletion	0
chr1	102667388	102858539	chr1_102667388_102858539_del	0	22	191152	deletion	0
chr1	102667388	102858539	chr1_102667388_102858539_del	0	22	191152	deletion	0
chr1	102667388	102858539	chr1_102667388_102858539_del	0	22	191152	deletion	0
chr1	102667388	102858539	chr1_102667388_102858539_del	0	22	191152	deletion	0
chr1	102667388	102858539	chr1_102667388_102858539_del	0	22	191152	deletion	0
chr1	102667388	102858539	chr1_102667388_102858539_del	0	22	191152	deletion	0
chr1	102667388	102858539	chr1_102667388_102858539_del	0	22	191152	deletion	0
chr1	102667388	102858539	chr1_102667388_102858539_del	0	22	191152	deletion	0
chr1	102667388	102858539	chr1_102667388_102858539_del	0	22	191152	deletion	0
chr1	102667388	102858539	chr1_102667388_102858539_del	0	22	191152	deletion	0
chr1	102667388	102858539	chr1_102667388_102858539_del	0	22	191152	deletion	0
chr1	102667388	102858539	chr1_102667388_102858539_del	0	22	191152	deletion	0
chr1	102667388	102858539	chr1_102667388_102858539_del	0	22	191152	deletion	0
chr1	102667388	102858539	chr1_102667388_102858539_del	0	22	191152	deletion	0
chr1	102667388	102858539	chr1_102667388_102858539_del	0	22	191152	deletion	0
chr1	102667388	102858539	chr1_102667388_102858539_del	0	22	191152	deletion	0
chr1	102667388	102858539	chr1_102667388_102858539_del	0	22	191152	deletion	0
chr1	102667388	102858539	chr1_102667388_102858539_del	0	22	191152	deletion	0
chr1	102667388	102858539	chr1_102667388_102858539_del	0	22	191152	deletion	0
chr1	102667388	102858539	chr1_102667388_102858539_del	0	22	191152	deletion	0
chr1	102667388	102858539	chr1_102667388_102858539_del	0	22	191152	deletion	0
chr1	102667388	102858539	chr1_102667388_102858539_del	0	22	191152	deletion	0
chr1	102667388	102858539	chr1_102667388_102858539_del	0	22	191152	deletion	0
chr1	102667388	102858539	chr1_102667388_102858539_del	0	22	191152	deletion	0
chr1	102667388	102858539	chr1_102667388_102858539_del	0	22	191152	deletion	0
chr1	102667388	102858539	chr1_102667388_102858539_del	0	22	191152	deletion	0
chr1	102667388	102858539	chr1_102667388_102858539_del	0	22	191152	deletion	0
chr1	102667388	102858539	chr1_102667388_102858539_del	0	22	191152	deletion	0
chr1	102667388	102858539	chr1_102667388_102858539_del	0	22	191152	deletion	0
chr1	102667388	102858539	chr1_102667388_102858539_del	0	22	191152	deletion	0
chr1	102667388	102858539	chr1_102667388_102858539_del	0	22	191152	deletion	0
chr1	102667388	102858539	chr1_102667388_102858539_del	0	22	191152	deletion	0
chr1	102667388	102858539	chr1_102667388_102858539_del	0	22	191152	deletion	0
chr1	102667388	102858539	chr1_102667388_102858539_del	0	22	191152	deletion	0
chr1	102667388	102858539	chr1_102667388_102858539_del	0	22	191152	deletion	0
chr1	102667388	102858539	chr1_102667388_102858539_del	0	22	191152	deletion	0
chr1	102667388	102858539	chr1_102667388_102858539_del	0	22	191152	deletion	0
chr1	102667388	102858539	chr1_102667388_102858539_del	0	22	191152	deletion	0
chr1	102667388	102858539	chr1_102667388_102858539_del	0	22	191152	deletion	0
chr1	102667388	102858539	chr1_102667388_102858539_del	0	22	191152	deletion	0
chr1	102667388	102858539	chr1_102667388_102858539_del	0	22	191152	deletion	0
chr1	102667388	102858539	chr1_102667388_102858539_del	0	22	191152	deletion	0
chr1	102667388	102858539	chr1_102667388_102858539_del	0	22	191152	deletion	0
chr1	102667388	102858539	chr1_102667388_102858539_del	0	22	191152	deletion	0
chr1	102667388	102858539	chr1_102667388_102858539_del	0	22	191152	deletion	0
chr1	102667388	102858539	chr1_102667388_102858539_del	0	22	191152	deletion	0
chr1	102667388	102858539	chr1_102667388_102858539_del	0	22	191152	deletion	0
chr1	102667388	102858539	chr1_102667388_102858539_del	0	22	191152	deletion	0
chr1	102667388	102858539	chr1_102667388_102858539_del	0	22	191152	deletion	0
chr1	102667388	102858539	chr1_102667388_102858539_del	0	22	191152	deletion	0
chr1	102667388	102858539	chr1_102667388_102858539_del	0	22	191152	deletion	0
chr1	102667388	102858539	chr1_102667388_102858539_del	0	22	191152	deletion	0
chr1	102667388	102858539	chr1_102667388_102858539_del	0	22	191152	deletion	0
chr1	102667388	102858539	chr1_102667388_102858539_del	0	22	191152	deletion	0
chr1	102667388	102858539	chr1_102667388_102858539_del	1	22	191152	deletion	0
chr1	102667388	102858539	chr1_102667388_102858539_del	1	22	191152	deletion	0
chr1	102667388	102858539	chr1_102667388_102858539_del	1	22	191152	deletion	0
chr1	102667388	102858539	chr1_102667388_102858539_del	1	22	191152	deletion	0
chr1	102667388	102858539	chr1_102667388_102858539_del	1	22	191152	deletion	0
chr1	102667388	102858539	chr1_102667388_102858539_del	1	22	191152	deletion	0
chr1	102667388	102858539	chr1_102667388_102858539_del	1	22	191152	deletion	0
chr1	102667388	102858539	chr1_102667388_102858539_del	1	22	191152	deletion	0
chr1	102667388	102858539	chr1_102667388_102858539_del	1	22	191152	deletion	0
chr1	102667388	102858539	chr1_102667388_102858539_del	1	22	191152	deletion	0
chr1	102667388	102858539	chr1_102667388_102858539_del	1	22	191152	deletion	0
chr1	102667388	102858539	chr1_102667388_102858539_del	1	22	191152	deletion	0
chr1	102667388	102858539	chr1_102667388_102858539_del	1	22	191152	deletion	0
chr1	102667388	102862791	chr1_102667388_102862791_del	0	23	195404	deletion	0
chr1	102673499	102858539	chr1_102673499_102858539_del	0	21	185041	deletion	0
chr1	102673499	102858539	chr1_102673499_102858539_del	0	21	185041	deletion	0
chr1	102673499	102858539	chr1_102673499_102858539_del	0	21	185041	deletion	0
chr1	102673499	102858539	chr1_102673499_102858539_del	0	21	185041	deletion	0
chr1	102681580	102858539	chr1_102681580_102858539_del	0	19	176960	deletion	0
chr1	102681580	102858539	chr1_102681580_102858539_del	0	19	176960	deletion	0
chr1	102708517	102784618	chr1_102708517_102784618_del	0	7	76102	deletion	0
chr1	102714517	103153108	chr1_102714517_103153108_del	0	43	438592	deletion	0
chr1	102784618	103561183	chr1_102784618_103561183_del	0	80	776566	deletion	1
chr1	102841195	102862791	chr1_102841195_102862791_del	0	5	21597	deletion	0
chr1	103171943	103185404	chr1_103171943_103185404_del	0	3	13462	deletion	0
chr1	103407999	103554167	chr1_103407999_103554167_del	0	13	146169	deletion	1
chr1	103409558	103554167	chr1_103409558_103554167_del	0	12	144610	deletion	1
chr1	103427381	103510815	chr1_103427381_103510815_del	0	7	83435	deletion	1
chr1	103753826	103754317	chr1_103753826_103754317_del	0	3	492	deletion	0
chr1	104483838	105448030	chr1_104483838_105448030_del	0	115	964193	deletion	0
chr1	104886613	104890559	chr1_104886613_104890559_del	0	4	3947	deletion	0
chr1	104945065	105011378	chr1_104945065_105011378_del	0	11	66314	deletion	0
chr1	104989780	105067105	chr1_104989780_105067105_del	1	10	77326	deletion	0
chr1	105128348	105164157	chr1_105128348_105164157_del	1	4	35810	deletion	0
chr1	105128348	105164157	chr1_105128348_105164157_del	1	4	35810	deletion	0
chr1	105128348	105164157	chr1_105128348_105164157_del	1	4	35810	deletion	0
chr1	105128348	105164157	chr1_105128348_105164157_del	1	4	35810	deletion	0
chr1	105128348	105164157	chr1_105128348_105164157_del	1	4	35810	deletion	0
chr1	105128348	105164157	chr1_105128348_105164157_del	0	4	35810	deletion	0
chr1	105128348	105164157	chr1_105128348_105164157_del	0	4	35810	deletion	0
chr1	105128348	105164157	chr1_105128348_105164157_del	0	4	35810	deletion	0
chr1	105128348	105164157	chr1_105128348_105164157_del	0	4	35810	deletion	0
chr1	105128348	105164157	chr1_105128348_105164157_del	0	4	35810	deletion	0
chr1	105128348	105164157	chr1_105128348_105164157_del	0	4	35810	deletion	0
chr1	105128348	105164157	chr1_105128348_105164157_del	0	4	35810	deletion	0
chr1	105128348	105164157	chr1_105128348_105164157_del	0	4	35810	deletion	0
chr1	105128348	105164157	chr1_105128348_105164157_del	0	4	35810	deletion	0
chr1	105128348	105164157	chr1_105128348_105164157_del	0	4	35810	deletion	0
chr1	105128348	105164157	chr1_105128348_105164157_del	0	4	35810	deletion	0
chr1	105128348	105164157	chr1_105128348_105164157_del	0	4	35810	deletion	0
chr1	105128348	105164157	chr1_105128348_105164157_del	0	4	35810	deletion	0
chr1	105128348	105164157	chr1_105128348_105164157_del	0	4	35810	deletion	0
chr1	105128348	105164157	chr1_105128348_105164157_del	0	4	35810	deletion	0
chr1	105128348	105164157	chr1_105128348_105164157_del	0	4	35810	deletion	0
chr1	105199870	105219763	chr1_105199870_105219763_del	0	3	19894	deletion	0
chr1	105199870	105227914	chr1_105199870_105227914_del	0	4	28045	deletion	0
chr1	105292212	105588516	chr1_105292212_105588516_del	1	24	296305	deletion	0
chr1	105325570	105374759	chr1_105325570_105374759_del	0	5	49190	deletion	0
chr1	105325570	105374759	chr1_105325570_105374759_del	0	5	49190	deletion	0
chr1	105365300	105374759	chr1_105365300_105374759_del	0	3	9460	deletion	0
chr1	105782314	105868548	chr1_105782314_105868548_del	1	11	86235	deletion	0
chr1	105782314	106061874	chr1_105782314_106061874_del	1	31	279561	deletion	0
chr1	105938823	105954220	chr1_105938823_105954220_del	0	5	15398	deletion	0
chr1	105938823	105954220	chr1_105938823_105954220_del	0	5	15398	deletion	0
chr1	106052011	106061874	chr1_106052011_106061874_del	0	3	9864	deletion	0
chr1	106477681	106508601	chr1_106477681_106508601_del	0	4	30921	deletion	0
chr1	106927414	106936729	chr1_106927414_106936729_del	1	3	9316	deletion	0
chr1	106927414	106936729	chr1_106927414_106936729_del	0	3	9316	deletion	0
chr1	106927414	106936729	chr1_106927414_106936729_del	0	3	9316	deletion	0
chr1	106927414	106936729	chr1_106927414_106936729_del	0	3	9316	deletion	0
chr1	106967482	107205384	chr1_106967482_107205384_del	1	25	237903	deletion	0
chr1	107697660	108035245	chr1_107697660_108035245_del	0	44	337586	deletion	1
chr1	108208282	108214333	chr1_108208282_108214333_del	0	3	6052	deletion	1
chr1	108265947	108274754	chr1_108265947_108274754_del	0	6	8808	deletion	1
chr1	108265947	108276455	chr1_108265947_108276455_del	0	7	10509	deletion	1
chr1	108265947	108276455	chr1_108265947_108276455_del	0	7	10509	deletion	1
chr1	108268801	108274754	chr1_108268801_108274754_del	0	5	5954	deletion	1
chr1	108366016	108402075	chr1_108366016_108402075_del	0	8	36060	deletion	1
chr1	108484233	108487716	chr1_108484233_108487716_del	0	3	3484	deletion	1
chr1	108523761	108534241	chr1_108523761_108534241_del	0	5	10481	deletion	0
chr1	108523761	108534241	chr1_108523761_108534241_del	0	5	10481	deletion	0
chr1	108549532	108576267	chr1_108549532_108576267_del	0	6	26736	deletion	0
chr1	108549532	108576267	chr1_108549532_108576267_del	1	6	26736	deletion	0
chr1	108549532	108576267	chr1_108549532_108576267_del	0	6	26736	deletion	0
chr1	108576267	108586767	chr1_108576267_108586767_del	0	3	10501	deletion	0
chr1	108663295	108671256	chr1_108663295_108671256_del	0	4	7962	deletion	0
chr1	108711268	108891989	chr1_108711268_108891989_del	1	13	180722	deletion	1
chr1	108711268	108891989	chr1_108711268_108891989_del	1	13	180722	deletion	1
chr1	108711268	108891989	chr1_108711268_108891989_del	0	13	180722	deletion	1
chr1	108711268	108891989	chr1_108711268_108891989_del	0	13	180722	deletion	1
chr1	108711268	108891989	chr1_108711268_108891989_del	0	13	180722	deletion	1
chr1	108711268	108891989	chr1_108711268_108891989_del	0	13	180722	deletion	1
chr1	108711268	108891989	chr1_108711268_108891989_del	0	13	180722	deletion	1
chr1	108711268	108891989	chr1_108711268_108891989_del	0	13	180722	deletion	1
chr1	108711268	108891989	chr1_108711268_108891989_del	0	13	180722	deletion	1
chr1	108711268	108891989	chr1_108711268_108891989_del	0	13	180722	deletion	1
chr1	108726389	108891989	chr1_108726389_108891989_del	0	12	165601	deletion	1
chr1	108860573	108891989	chr1_108860573_108891989_del	0	7	31417	deletion	0
chr1	108875833	108891989	chr1_108875833_108891989_del	0	5	16157	deletion	0
chr1	109598336	109611326	chr1_109598336_109611326_del	0	4	12991	deletion	1
chr1	109685273	109752204	chr1_109685273_109752204_del	0	15	66932	deletion	0
chr1	109696056	109752204	chr1_109696056_109752204_del	0	13	56149	deletion	0
chr1	109696056	109752204	chr1_109696056_109752204_del	0	13	56149	deletion	0
chr1	109745618	109806313	chr1_109745618_109806313_del	0	8	60696	deletion	1
chr1	109794709	109813620	chr1_109794709_109813620_del	0	6	18912	deletion	1
chr1	109806313	109807283	chr1_109806313_109807283_del	1	3	971	deletion	1
chr1	109810544	109817192	chr1_109810544_109817192_del	1	3	6649	deletion	1
chr1	109822166	109823475	chr1_109822166_109823475_del	0	3	1310	deletion	1
chr1	110181166	110182299	chr1_110181166_110182299_del	0	3	1134	deletion	0
chr1	110205645	110215178	chr1_110205645_110215178_del	0	6	9534	deletion	1
chr1	110205645	110221506	chr1_110205645_110221506_del	1	7	15862	deletion	1
chr1	110247098	110253911	chr1_110247098_110253911_del	0	9	6814	deletion	1
chr1	110247481	110250910	chr1_110247481_110250910_del	0	4	3430	deletion	1
chr1	110247481	110250910	chr1_110247481_110250910_del	0	4	3430	deletion	1
chr1	110247481	110253241	chr1_110247481_110253241_del	0	7	5761	deletion	1
chr1	110247481	110253241	chr1_110247481_110253241_del	0	7	5761	deletion	1
chr1	110247481	110253241	chr1_110247481_110253241_del	0	7	5761	deletion	1
chr1	110247481	110253241	chr1_110247481_110253241_del	0	7	5761	deletion	1
chr1	110247481	110253241	chr1_110247481_110253241_del	0	7	5761	deletion	1
chr1	110247481	110253241	chr1_110247481_110253241_del	0	7	5761	deletion	1
chr1	110247481	110253241	chr1_110247481_110253241_del	0	7	5761	deletion	1
chr1	110247481	110253241	chr1_110247481_110253241_del	0	7	5761	deletion	1
chr1	110247481	110253241	chr1_110247481_110253241_del	0	7	5761	deletion	1
chr1	110247481	110253241	chr1_110247481_110253241_del	0	7	5761	deletion	1
chr1	110247481	110253241	chr1_110247481_110253241_del	1	7	5761	deletion	1
chr1	110247481	110253911	chr1_110247481_110253911_del	1	8	6431	deletion	1
chr1	110247481	110253911	chr1_110247481_110253911_del	0	8	6431	deletion	1
chr1	110247481	110253911	chr1_110247481_110253911_del	0	8	6431	deletion	1
chr1	110280362	110283785	chr1_110280362_110283785_del	1	4	3424	deletion	1
chr1	110486839	110491273	chr1_110486839_110491273_del	0	3	4435	deletion	0
chr1	110486839	110492809	chr1_110486839_110492809_del	1	4	5971	deletion	0
chr1	110486839	110492809	chr1_110486839_110492809_del	0	4	5971	deletion	0
chr1	110486839	110492809	chr1_110486839_110492809_del	0	4	5971	deletion	0
chr1	110486839	110492809	chr1_110486839_110492809_del	0	4	5971	deletion	0
chr1	110486839	110492809	chr1_110486839_110492809_del	0	4	5971	deletion	0
chr1	110604747	110619665	chr1_110604747_110619665_del	0	3	14919	deletion	1
chr1	111080468	111093653	chr1_111080468_111093653_del	0	3	13186	deletion	0
chr1	111485207	111629571	chr1_111485207_111629571_del	0	20	144365	deletion	1
chr1	111846416	111875706	chr1_111846416_111875706_del	1	11	29291	deletion	1
chr1	111846416	111875706	chr1_111846416_111875706_del	0	11	29291	deletion	1
chr1	111846416	111875706	chr1_111846416_111875706_del	0	11	29291	deletion	1
chr1	111846416	111875706	chr1_111846416_111875706_del	0	11	29291	deletion	1
chr1	111869487	111957693	chr1_111869487_111957693_del	1	23	88207	deletion	1
chr1	111890102	111900279	chr1_111890102_111900279_del	1	7	10178	deletion	1
chr1	111903304	111908450	chr1_111903304_111908450_del	1	3	5147	deletion	0
chr1	111903304	111908450	chr1_111903304_111908450_del	0	3	5147	deletion	0
chr1	112082564	112101405	chr1_112082564_112101405_del	0	3	18842	deletion	1
chr1	112563850	112573101	chr1_112563850_112573101_del	1	7	9252	deletion	0
chr1	113123734	113136229	chr1_113123734_113136229_del	0	3	12496	deletion	1
chr1	113668344	113721397	chr1_113668344_113721397_del	0	4	53054	deletion	1
chr1	113810389	113824297	chr1_113810389_113824297_del	0	5	13909	deletion	0
chr1	114050119	114076435	chr1_114050119_114076435_del	0	4	26317	deletion	1
chr1	114195330	114207314	chr1_114195330_114207314_del	1	3	11985	deletion	1
chr1	114233871	114243899	chr1_114233871_114243899_del	0	4	10029	deletion	1
chr1	114332646	114338236	chr1_114332646_114338236_del	0	3	5591	deletion	1
chr1	114357211	114361936	chr1_114357211_114361936_del	0	3	4726	deletion	0
chr1	114406451	114419368	chr1_114406451_114419368_del	0	5	12918	deletion	0
chr1	114662963	114668299	chr1_114662963_114668299_del	0	3	5337	deletion	1
chr1	114662963	114668299	chr1_114662963_114668299_del	0	3	5337	deletion	1
chr1	114662963	114668299	chr1_114662963_114668299_del	0	3	5337	deletion	1
chr1	114662963	114668299	chr1_114662963_114668299_del	0	3	5337	deletion	1
chr1	114795885	114801953	chr1_114795885_114801953_del	0	3	6069	deletion	0
chr1	114828491	114841027	chr1_114828491_114841027_del	0	6	12537	deletion	0
chr1	114938175	114939944	chr1_114938175_114939944_del	0	3	1770	deletion	1
chr1	115437986	115470852	chr1_115437986_115470852_del	0	3	32867	deletion	1
chr1	115638044	115642847	chr1_115638044_115642847_del	0	4	4804	deletion	0
chr1	115638044	115642847	chr1_115638044_115642847_del	0	4	4804	deletion	0
chr1	115796490	115799299	chr1_115796490_115799299_del	0	3	2810	deletion	0
chr1	116021452	116053974	chr1_116021452_116053974_del	0	3	32523	deletion	0
chr1	116730093	116733218	chr1_116730093_116733218_del	1	3	3126	deletion	0
chr1	116730093	116733218	chr1_116730093_116733218_del	0	3	3126	deletion	0
chr1	117469781	117474229	chr1_117469781_117474229_del	1	4	4449	deletion	1
chr1	118276152	118340447	chr1_118276152_118340447_del	0	7	64296	deletion	0
chr1	118276152	118340447	chr1_118276152_118340447_del	0	7	64296	deletion	0
chr1	118276152	118340447	chr1_118276152_118340447_del	0	7	64296	deletion	0
chr1	118276152	118340447	chr1_118276152_118340447_del	0	7	64296	deletion	0
chr1	118281822	118340447	chr1_118281822_118340447_del	0	6	58626	deletion	0
chr1	118481581	118537074	chr1_118481581_118537074_del	0	6	55494	deletion	1
chr1	118481581	118537074	chr1_118481581_118537074_del	0	6	55494	deletion	1
chr1	118799439	118864336	chr1_118799439_118864336_del	0	11	64898	deletion	0
chr1	119005768	119018072	chr1_119005768_119018072_del	0	3	12305	deletion	0
chr1	119069110	119074219	chr1_119069110_119074219_del	1	3	5110	deletion	0
chr1	119069110	119104373	chr1_119069110_119104373_del	0	10	35264	deletion	0
chr1	119161408	119292887	chr1_119161408_119292887_del	0	18	131480	deletion	0
chr1	119573860	119680967	chr1_119573860_119680967_del	0	15	107108	deletion	1
chr1	119948877	120009049	chr1_119948877_120009049_del	1	17	60173	deletion	1
chr1	119970043	120009049	chr1_119970043_120009049_del	1	16	39007	deletion	0
chr1	120099044	120123642	chr1_120099044_120123642_del	1	6	24599	deletion	0
chr1	120099044	120123642	chr1_120099044_120123642_del	1	6	24599	deletion	0
chr1	120099044	120123642	chr1_120099044_120123642_del	1	6	24599	deletion	0
chr1	120099044	120123642	chr1_120099044_120123642_del	1	6	24599	deletion	0
chr1	120099044	120123642	chr1_120099044_120123642_del	1	6	24599	deletion	0
chr1	120099044	120123642	chr1_120099044_120123642_del	0	6	24599	deletion	0
chr1	120099044	120124218	chr1_120099044_120124218_del	0	7	25175	deletion	0
chr1	120110175	120138931	chr1_120110175_120138931_del	0	9	28757	deletion	0
chr1	120110175	120138931	chr1_120110175_120138931_del	1	9	28757	deletion	0
chr1	120110175	120138931	chr1_120110175_120138931_del	1	9	28757	deletion	0
chr1	120110175	120138931	chr1_120110175_120138931_del	1	9	28757	deletion	0
chr1	120110175	120138931	chr1_120110175_120138931_del	1	9	28757	deletion	0
chr1	120110175	120138931	chr1_120110175_120138931_del	0	9	28757	deletion	0
chr1	120110175	120138931	chr1_120110175_120138931_del	0	9	28757	deletion	0
chr1	120110175	120138931	chr1_120110175_120138931_del	0	9	28757	deletion	0
chr1	120110175	120138931	chr1_120110175_120138931_del	0	9	28757	deletion	0
chr1	120110175	120138931	chr1_120110175_120138931_del	0	9	28757	deletion	0
chr1	120110175	120138931	chr1_120110175_120138931_del	0	9	28757	deletion	0
chr1	120110175	120138931	chr1_120110175_120138931_del	0	9	28757	deletion	0
chr1	120110175	120143753	chr1_120110175_120143753_del	0	10	33579	deletion	0
chr1	120110175	120150949	chr1_120110175_120150949_del	0	11	40775	deletion	0
chr1	120113755	120143753	chr1_120113755_120143753_del	0	8	29999	deletion	0
chr1	120113755	120143753	chr1_120113755_120143753_del	0	8	29999	deletion	0
chr1	120113755	120143753	chr1_120113755_120143753_del	0	8	29999	deletion	0
chr1	120113755	120143753	chr1_120113755_120143753_del	0	8	29999	deletion	0
chr1	120113755	120143753	chr1_120113755_120143753_del	0	8	29999	deletion	0
chr1	120123179	120143753	chr1_120123179_120143753_del	0	7	20575	deletion	0
chr1	120124218	120154070	chr1_120124218_120154070_del	0	7	29853	deletion	0
chr1	120137445	120143753	chr1_120137445_120143753_del	0	4	6309	deletion	0
chr1	120137445	120143753	chr1_120137445_120143753_del	1	4	6309	deletion	0
chr1	120137445	120143753	chr1_120137445_120143753_del	0	4	6309	deletion	0
chr1	120137445	120150949	chr1_120137445_120150949_del	0	5	13505	deletion	0
chr1	120137445	120150949	chr1_120137445_120150949_del	0	5	13505	deletion	0
chr1	120137445	120150949	chr1_120137445_120150949_del	0	5	13505	deletion	0
chr1	120137445	120154070	chr1_120137445_120154070_del	0	6	16626	deletion	0
chr1	120137445	120154070	chr1_120137445_120154070_del	0	6	16626	deletion	0
chr1	120137445	120154070	chr1_120137445_120154070_del	0	6	16626	deletion	0
chr1	120137445	120154070	chr1_120137445_120154070_del	0	6	16626	deletion	0
chr1	120137445	120154070	chr1_120137445_120154070_del	0	6	16626	deletion	0
chr1	120137445	120154070	chr1_120137445_120154070_del	0	6	16626	deletion	0
chr1	120137445	120154070	chr1_120137445_120154070_del	0	6	16626	deletion	0
chr1	120137445	120154070	chr1_120137445_120154070_del	0	6	16626	deletion	0
chr1	120138083	120154070	chr1_120138083_120154070_del	1	5	15988	deletion	0
chr1	120138931	120150949	chr1_120138931_120150949_del	1	3	12019	deletion	0
chr1	120138931	120150949	chr1_120138931_120150949_del	1	3	12019	deletion	0
chr1	120138931	120150949	chr1_120138931_120150949_del	0	3	12019	deletion	0
chr1	120138931	120150949	chr1_120138931_120150949_del	0	3	12019	deletion	0
chr1	120138931	120150949	chr1_120138931_120150949_del	0	3	12019	deletion	0
chr1	120138931	120150949	chr1_120138931_120150949_del	0	3	12019	deletion	0
chr1	120138931	120150949	chr1_120138931_120150949_del	0	3	12019	deletion	0
chr1	120434626	120436751	chr1_120434626_120436751_del	0	3	2126	deletion	1
chr1	145383239	145750921	chr1_145383239_145750921_del	0	174	367683	deletion	1
chr1	145383239	145750921	chr1_145383239_145750921_del	0	174	367683	deletion	1
chr1	145383239	145750921	chr1_145383239_145750921_del	0	174	367683	deletion	1
chr1	145396135	145750921	chr1_145396135_145750921_del	0	171	354787	deletion	1
chr1	145414458	145428296	chr1_145414458_145428296_del	0	5	13839	deletion	0
chr1	145571967	145586048	chr1_145571967_145586048_del	0	4	14082	deletion	1
chr1	145625979	145750921	chr1_145625979_145750921_del	1	76	124943	deletion	1
chr1	145625979	145750921	chr1_145625979_145750921_del	1	76	124943	deletion	1
chr1	145625979	145750921	chr1_145625979_145750921_del	1	76	124943	deletion	1
chr1	145625979	145750921	chr1_145625979_145750921_del	0	76	124943	deletion	1
chr1	145625979	145750921	chr1_145625979_145750921_del	0	76	124943	deletion	1
chr1	145625979	145750921	chr1_145625979_145750921_del	0	76	124943	deletion	1
chr1	145625979	145750921	chr1_145625979_145750921_del	0	76	124943	deletion	1
chr1	145625979	145750921	chr1_145625979_145750921_del	0	76	124943	deletion	1
chr1	145639324	145640592	chr1_145639324_145640592_del	0	3	1269	deletion	1
chr1	145639324	145640592	chr1_145639324_145640592_del	0	3	1269	deletion	1
chr1	146496818	146501348	chr1_146496818_146501348_del	0	3	4531	deletion	0
chr1	146501348	147825662	chr1_146501348_147825662_del	0	182	1324315	deletion	1
chr1	146654785	146656040	chr1_146654785_146656040_del	0	3	1256	deletion	1
chr1	146672745	146672906	chr1_146672745_146672906_del	0	3	162	deletion	1
chr1	146837449	146849143	chr1_146837449_146849143_del	1	5	11695	deletion	0
chr1	146837449	146888608	chr1_146837449_146888608_del	0	7	51160	deletion	0
chr1	146837449	146930254	chr1_146837449_146930254_del	0	10	92806	deletion	0
chr1	146913370	146930254	chr1_146913370_146930254_del	0	3	16885	deletion	0
chr1	147747581	147825662	chr1_147747581_147825662_del	1	10	78082	deletion	0
chr1	147747581	147825662	chr1_147747581_147825662_del	0	10	78082	deletion	0
chr1	147747581	147825662	chr1_147747581_147825662_del	0	10	78082	deletion	0
chr1	147785091	147825662	chr1_147785091_147825662_del	0	9	40572	deletion	0
chr1	148015629	148544983	chr1_148015629_148544983_del	0	3	529355	deletion	1
chr1	148015629	148544983	chr1_148015629_148544983_del	0	3	529355	deletion	1
chr1	148015629	148544983	chr1_148015629_148544983_del	1	3	529355	deletion	1
chr1	148015629	148544983	chr1_148015629_148544983_del	0	3	529355	deletion	1
chr1	148015629	148544983	chr1_148015629_148544983_del	0	3	529355	deletion	1
chr1	148529087	148546082	chr1_148529087_148546082_del	1	3	16996	deletion	0
chr1	148529087	148546082	chr1_148529087_148546082_del	1	3	16996	deletion	0
chr1	148529087	148546082	chr1_148529087_148546082_del	0	3	16996	deletion	0
chr1	148529087	148546082	chr1_148529087_148546082_del	0	3	16996	deletion	0
chr1	148529087	148546082	chr1_148529087_148546082_del	0	3	16996	deletion	0
chr1	148529087	148546082	chr1_148529087_148546082_del	0	3	16996	deletion	0
chr1	148529087	148546082	chr1_148529087_148546082_del	0	3	16996	deletion	0
chr1	148529087	148546082	chr1_148529087_148546082_del	0	3	16996	deletion	0
chr1	148529087	148546082	chr1_148529087_148546082_del	0	3	16996	deletion	0
chr1	148529087	148546082	chr1_148529087_148546082_del	0	3	16996	deletion	0
chr1	148529087	148546082	chr1_148529087_148546082_del	0	3	16996	deletion	0
chr1	148529087	148546082	chr1_148529087_148546082_del	0	3	16996	deletion	0
chr1	148529087	149046978	chr1_148529087_149046978_del	0	4	517892	deletion	1
chr1	149815079	149818310	chr1_149815079_149818310_del	0	4	3232	deletion	0
chr1	149815079	149818561	chr1_149815079_149818561_del	0	5	3483	deletion	0
chr1	149815079	149818561	chr1_149815079_149818561_del	0	5	3483	deletion	0
chr1	149815079	149818561	chr1_149815079_149818561_del	1	5	3483	deletion	0
chr1	149815079	149821019	chr1_149815079_149821019_del	1	7	5941	deletion	0
chr1	149815079	149821019	chr1_149815079_149821019_del	0	7	5941	deletion	0
chr1	149815079	149856334	chr1_149815079_149856334_del	0	10	41256	deletion	0
chr1	149818310	149821019	chr1_149818310_149821019_del	0	4	2710	deletion	0
chr1	149818310	149821019	chr1_149818310_149821019_del	0	4	2710	deletion	0
chr1	149818310	149821019	chr1_149818310_149821019_del	1	4	2710	deletion	0
chr1	149818310	149821019	chr1_149818310_149821019_del	1	4	2710	deletion	0
chr1	150306125	150432802	chr1_150306125_150432802_del	0	15	126678	deletion	1
chr1	150522242	150532626	chr1_150522242_150532626_del	1	6	10385	deletion	1
chr1	150616888	150622075	chr1_150616888_150622075_del	1	3	5188	deletion	1
chr1	150852054	150884776	chr1_150852054_150884776_del	1	7	32723	deletion	0
chr1	150990825	151001419	chr1_150990825_151001419_del	0	3	10595	deletion	0
chr1	151077033	151091181	chr1_151077033_151091181_del	1	3	14149	deletion	1
chr1	151173113	151206557	chr1_151173113_151206557_del	0	3	33445	deletion	1
chr1	151346333	151349174	chr1_151346333_151349174_del	1	5	2842	deletion	0
chr1	151433054	151438559	chr1_151433054_151438559_del	1	3	5506	deletion	0
chr1	151433054	151438559	chr1_151433054_151438559_del	1	3	5506	deletion	0
chr1	151433054	151438559	chr1_151433054_151438559_del	1	3	5506	deletion	0
chr1	151433054	151438559	chr1_151433054_151438559_del	1	3	5506	deletion	0
chr1	151433054	151438559	chr1_151433054_151438559_del	1	3	5506	deletion	0
chr1	152079314	152085951	chr1_152079314_152085951_del	0	3	6638	deletion	1
chr1	152275453	152283655	chr1_152275453_152283655_del	0	4	8203	deletion	1
chr1	152275453	152283655	chr1_152275453_152283655_del	0	4	8203	deletion	1
chr1	152281745	152283655	chr1_152281745_152283655_del	0	3	1911	deletion	1
chr1	152281745	152283655	chr1_152281745_152283655_del	0	3	1911	deletion	1
chr1	152281745	152283655	chr1_152281745_152283655_del	0	3	1911	deletion	1
chr1	152281745	152283655	chr1_152281745_152283655_del	0	3	1911	deletion	1
chr1	152281745	152283655	chr1_152281745_152283655_del	0	3	1911	deletion	1
chr1	152281745	152283655	chr1_152281745_152283655_del	0	3	1911	deletion	1
chr1	152281745	152283655	chr1_152281745_152283655_del	0	3	1911	deletion	1
chr1	152281745	152283655	chr1_152281745_152283655_del	0	3	1911	deletion	1
chr1	152281745	152283655	chr1_152281745_152283655_del	0	3	1911	deletion	1
chr1	152281745	152283655	chr1_152281745_152283655_del	0	3	1911	deletion	1
chr1	152281745	152283655	chr1_152281745_152283655_del	0	3	1911	deletion	1
chr1	152281745	152283655	chr1_152281745_152283655_del	0	3	1911	deletion	1
chr1	152281745	152283655	chr1_152281745_152283655_del	0	3	1911	deletion	1
chr1	152281745	152283655	chr1_152281745_152283655_del	0	3	1911	deletion	1
chr1	152281745	152283655	chr1_152281745_152283655_del	0	3	1911	deletion	1
chr1	152281745	152283655	chr1_152281745_152283655_del	0	3	1911	deletion	1
chr1	152281745	152283655	chr1_152281745_152283655_del	0	3	1911	deletion	1
chr1	152281745	152283655	chr1_152281745_152283655_del	0	3	1911	deletion	1
chr1	152281745	152283655	chr1_152281745_152283655_del	0	3	1911	deletion	1
chr1	152281745	152283655	chr1_152281745_152283655_del	0	3	1911	deletion	1
chr1	152281745	152283655	chr1_152281745_152283655_del	0	3	1911	deletion	1
chr1	152281745	152283655	chr1_152281745_152283655_del	0	3	1911	deletion	1
chr1	152281745	152283655	chr1_152281745_152283655_del	0	3	1911	deletion	1
chr1	152281745	152283655	chr1_152281745_152283655_del	0	3	1911	deletion	1
chr1	152281745	152283655	chr1_152281745_152283655_del	0	3	1911	deletion	1
chr1	152281745	152283655	chr1_152281745_152283655_del	0	3	1911	deletion	1
chr1	152281745	152283655	chr1_152281745_152283655_del	0	3	1911	deletion	1
chr1	152281745	152283655	chr1_152281745_152283655_del	0	3	1911	deletion	1
chr1	152281745	152283655	chr1_152281745_152283655_del	0	3	1911	deletion	1
chr1	152281745	152283655	chr1_152281745_152283655_del	0	3	1911	deletion	1
chr1	152281745	152283655	chr1_152281745_152283655_del	0	3	1911	deletion	1
chr1	152281745	152283655	chr1_152281745_152283655_del	0	3	1911	deletion	1
chr1	152281745	152283655	chr1_152281745_152283655_del	0	3	1911	deletion	1
chr1	152281745	152283655	chr1_152281745_152283655_del	0	3	1911	deletion	1
chr1	152281745	152283655	chr1_152281745_152283655_del	0	3	1911	deletion	1
chr1	152281745	152283655	chr1_152281745_152283655_del	0	3	1911	deletion	1
chr1	152281745	152283655	chr1_152281745_152283655_del	0	3	1911	deletion	1
chr1	152281745	152283655	chr1_152281745_152283655_del	0	3	1911	deletion	1
chr1	152281745	152283655	chr1_152281745_152283655_del	0	3	1911	deletion	1
chr1	152281745	152283655	chr1_152281745_152283655_del	0	3	1911	deletion	1
chr1	152281745	152283655	chr1_152281745_152283655_del	1	3	1911	deletion	1
chr1	152281745	152283655	chr1_152281745_152283655_del	1	3	1911	deletion	1
chr1	152281745	152283655	chr1_152281745_152283655_del	1	3	1911	deletion	1
chr1	152281745	152283655	chr1_152281745_152283655_del	1	3	1911	deletion	1
chr1	152281745	152285861	chr1_152281745_152285861_del	0	4	4117	deletion	1
chr1	152324432	152324681	chr1_152324432_152324681_del	0	3	250	deletion	1
chr1	152324432	152324681	chr1_152324432_152324681_del	0	3	250	deletion	1
chr1	152324432	152324681	chr1_152324432_152324681_del	0	3	250	deletion	1
chr1	152324432	152324681	chr1_152324432_152324681_del	0	3	250	deletion	1
chr1	152324432	152324681	chr1_152324432_152324681_del	0	3	250	deletion	1
chr1	152324432	152324681	chr1_152324432_152324681_del	0	3	250	deletion	1
chr1	152324432	152324681	chr1_152324432_152324681_del	0	3	250	deletion	1
chr1	152324432	152324681	chr1_152324432_152324681_del	0	3	250	deletion	1
chr1	152324432	152324681	chr1_152324432_152324681_del	0	3	250	deletion	1
chr1	152324432	152324681	chr1_152324432_152324681_del	0	3	250	deletion	1
chr1	152324432	152324681	chr1_152324432_152324681_del	0	3	250	deletion	1
chr1	152324432	152324681	chr1_152324432_152324681_del	0	3	250	deletion	1
chr1	152324432	152324681	chr1_152324432_152324681_del	0	3	250	deletion	1
chr1	152324432	152324681	chr1_152324432_152324681_del	0	3	250	deletion	1
chr1	152324432	152324681	chr1_152324432_152324681_del	0	3	250	deletion	1
chr1	152324432	152324681	chr1_152324432_152324681_del	0	3	250	deletion	1
chr1	152324432	152324681	chr1_152324432_152324681_del	0	3	250	deletion	1
chr1	152324432	152324681	chr1_152324432_152324681_del	0	3	250	deletion	1
chr1	152324432	152324681	chr1_152324432_152324681_del	0	3	250	deletion	1
chr1	152324432	152324681	chr1_152324432_152324681_del	0	3	250	deletion	1
chr1	152324432	152324681	chr1_152324432_152324681_del	1	3	250	deletion	1
chr1	152324432	152324681	chr1_152324432_152324681_del	1	3	250	deletion	1
chr1	152324432	152324681	chr1_152324432_152324681_del	1	3	250	deletion	1
chr1	152324432	152324681	chr1_152324432_152324681_del	1	3	250	deletion	1
chr1	152324432	152324681	chr1_152324432_152324681_del	1	3	250	deletion	1
chr1	152324432	152324681	chr1_152324432_152324681_del	1	3	250	deletion	1
chr1	152324432	152324681	chr1_152324432_152324681_del	1	3	250	deletion	1
chr1	152324432	152324681	chr1_152324432_152324681_del	1	3	250	deletion	1
chr1	152324432	152324681	chr1_152324432_152324681_del	1	3	250	deletion	1
chr1	152324432	152324681	chr1_152324432_152324681_del	1	3	250	deletion	1
chr1	152324432	152324681	chr1_152324432_152324681_del	1	3	250	deletion	1
chr1	152324432	152324681	chr1_152324432_152324681_del	1	3	250	deletion	1
chr1	152324432	152324681	chr1_152324432_152324681_del	1	3	250	deletion	1
chr1	152324432	152324681	chr1_152324432_152324681_del	1	3	250	deletion	1
chr1	152324432	152324681	chr1_152324432_152324681_del	1	3	250	deletion	1
chr1	152324432	152324681	chr1_152324432_152324681_del	1	3	250	deletion	1
chr1	152324432	152324681	chr1_152324432_152324681_del	1	3	250	deletion	1
chr1	152324432	152324681	chr1_152324432_152324681_del	1	3	250	deletion	1
chr1	152324432	152324681	chr1_152324432_152324681_del	0	3	250	deletion	1
chr1	152324432	152324681	chr1_152324432_152324681_del	0	3	250	deletion	1
chr1	152324432	152324681	chr1_152324432_152324681_del	0	3	250	deletion	1
chr1	152324432	152324681	chr1_152324432_152324681_del	0	3	250	deletion	1
chr1	152324432	152324681	chr1_152324432_152324681_del	0	3	250	deletion	1
chr1	152324432	152324681	chr1_152324432_152324681_del	0	3	250	deletion	1
chr1	152324432	152324681	chr1_152324432_152324681_del	0	3	250	deletion	1
chr1	152324432	152324681	chr1_152324432_152324681_del	0	3	250	deletion	1
chr1	152324432	152324681	chr1_152324432_152324681_del	0	3	250	deletion	1
chr1	152324432	152324681	chr1_152324432_152324681_del	0	3	250	deletion	1
chr1	152324432	152324681	chr1_152324432_152324681_del	0	3	250	deletion	1
chr1	152324432	152324681	chr1_152324432_152324681_del	0	3	250	deletion	1
chr1	152324432	152324681	chr1_152324432_152324681_del	0	3	250	deletion	1
chr1	152324432	152324681	chr1_152324432_152324681_del	0	3	250	deletion	1
chr1	152324432	152324681	chr1_152324432_152324681_del	0	3	250	deletion	1
chr1	152324432	152324681	chr1_152324432_152324681_del	0	3	250	deletion	1
chr1	152324432	152324681	chr1_152324432_152324681_del	0	3	250	deletion	1
chr1	152324432	152324681	chr1_152324432_152324681_del	0	3	250	deletion	1
chr1	152324432	152324681	chr1_152324432_152324681_del	0	3	250	deletion	1
chr1	152324432	152324681	chr1_152324432_152324681_del	0	3	250	deletion	1
chr1	152324432	152324681	chr1_152324432_152324681_del	0	3	250	deletion	1
chr1	152324432	152324681	chr1_152324432_152324681_del	0	3	250	deletion	1
chr1	152324432	152324681	chr1_152324432_152324681_del	0	3	250	deletion	1
chr1	152324432	152324681	chr1_152324432_152324681_del	0	3	250	deletion	1
chr1	152324432	152324681	chr1_152324432_152324681_del	0	3	250	deletion	1
chr1	152324432	152324681	chr1_152324432_152324681_del	0	3	250	deletion	1
chr1	152324432	152324681	chr1_152324432_152324681_del	0	3	250	deletion	1
chr1	152324432	152324681	chr1_152324432_152324681_del	0	3	250	deletion	1
chr1	152324432	152324681	chr1_152324432_152324681_del	0	3	250	deletion	1
chr1	152324432	152324681	chr1_152324432_152324681_del	0	3	250	deletion	1
chr1	152324432	152324681	chr1_152324432_152324681_del	0	3	250	deletion	1
chr1	152324432	152324681	chr1_152324432_152324681_del	0	3	250	deletion	1
chr1	152324432	152324681	chr1_152324432_152324681_del	0	3	250	deletion	1
chr1	152324432	152324681	chr1_152324432_152324681_del	0	3	250	deletion	1
chr1	152324432	152324681	chr1_152324432_152324681_del	0	3	250	deletion	1
chr1	152324432	152324681	chr1_152324432_152324681_del	0	3	250	deletion	1
chr1	152324432	152324681	chr1_152324432_152324681_del	0	3	250	deletion	1
chr1	152324432	152328095	chr1_152324432_152328095_del	0	5	3664	deletion	1
chr1	152324432	152328095	chr1_152324432_152328095_del	0	5	3664	deletion	1
chr1	152372035	152431931	chr1_152372035_152431931_del	0	14	59897	deletion	1
chr1	152467751	152494966	chr1_152467751_152494966_del	1	8	27216	deletion	1
chr1	152514332	152708619	chr1_152514332_152708619_del	0	18	194288	deletion	1
chr1	152922896	152931207	chr1_152922896_152931207_del	1	3	8312	deletion	0
chr1	153223099	153226983	chr1_153223099_153226983_del	1	3	3885	deletion	0
chr1	153223099	153226983	chr1_153223099_153226983_del	0	3	3885	deletion	0
chr1	153283495	153303308	chr1_153283495_153303308_del	0	5	19814	deletion	1
chr1	153932719	153941563	chr1_153932719_153941563_del	0	10	8845	deletion	1
chr1	154831143	154833067	chr1_154831143_154833067_del	0	4	1925	deletion	1
chr1	154836444	154839799	chr1_154836444_154839799_del	0	4	3356	deletion	1
chr1	154837796	154839799	chr1_154837796_154839799_del	0	3	2004	deletion	1
chr1	154837796	154839799	chr1_154837796_154839799_del	0	3	2004	deletion	1
chr1	154837796	154839799	chr1_154837796_154839799_del	0	3	2004	deletion	1
chr1	154837796	154839799	chr1_154837796_154839799_del	0	3	2004	deletion	1
chr1	154837796	154839799	chr1_154837796_154839799_del	0	3	2004	deletion	1
chr1	154837796	154840516	chr1_154837796_154840516_del	0	4	2721	deletion	1
chr1	154837796	154840516	chr1_154837796_154840516_del	1	4	2721	deletion	1
chr1	154872523	154881461	chr1_154872523_154881461_del	1	5	8939	deletion	0
chr1	155074419	155080239	chr1_155074419_155080239_del	0	4	5821	deletion	0
chr1	155079477	155083289	chr1_155079477_155083289_del	0	3	3813	deletion	0
chr1	155079477	155083289	chr1_155079477_155083289_del	0	3	3813	deletion	0
chr1	155173527	155201064	chr1_155173527_155201064_del	0	5	27538	deletion	1
chr1	155194980	155201064	chr1_155194980_155201064_del	0	4	6085	deletion	0
chr1	155194980	155201064	chr1_155194980_155201064_del	0	4	6085	deletion	0
chr1	155194980	155201064	chr1_155194980_155201064_del	0	4	6085	deletion	0
chr1	155194980	155201064	chr1_155194980_155201064_del	0	4	6085	deletion	0
chr1	155194980	155201064	chr1_155194980_155201064_del	0	4	6085	deletion	0
chr1	155194980	155201064	chr1_155194980_155201064_del	0	4	6085	deletion	0
chr1	155194980	155201064	chr1_155194980_155201064_del	0	4	6085	deletion	0
chr1	155194980	155201064	chr1_155194980_155201064_del	0	4	6085	deletion	0
chr1	155194980	155201064	chr1_155194980_155201064_del	0	4	6085	deletion	0
chr1	155194980	155201064	chr1_155194980_155201064_del	0	4	6085	deletion	0
chr1	155194980	155201064	chr1_155194980_155201064_del	0	4	6085	deletion	0
chr1	155194980	155201064	chr1_155194980_155201064_del	0	4	6085	deletion	0
chr1	155194980	155201064	chr1_155194980_155201064_del	0	4	6085	deletion	0
chr1	155194980	155201064	chr1_155194980_155201064_del	0	4	6085	deletion	0
chr1	155194980	155201064	chr1_155194980_155201064_del	0	4	6085	deletion	0
chr1	155194980	155201064	chr1_155194980_155201064_del	0	4	6085	deletion	0
chr1	155194980	155201064	chr1_155194980_155201064_del	1	4	6085	deletion	0
chr1	155194980	155201064	chr1_155194980_155201064_del	1	4	6085	deletion	0
chr1	155194980	155201064	chr1_155194980_155201064_del	1	4	6085	deletion	0
chr1	155194980	155201064	chr1_155194980_155201064_del	0	4	6085	deletion	0
chr1	155194980	155201589	chr1_155194980_155201589_del	0	5	6610	deletion	0
chr1	155194980	155201589	chr1_155194980_155201589_del	0	5	6610	deletion	0
chr1	155194980	155201589	chr1_155194980_155201589_del	0	5	6610	deletion	0
chr1	155194980	155201589	chr1_155194980_155201589_del	0	5	6610	deletion	0
chr1	155194980	155201589	chr1_155194980_155201589_del	0	5	6610	deletion	0
chr1	155194980	155201589	chr1_155194980_155201589_del	0	5	6610	deletion	0
chr1	155194980	155201589	chr1_155194980_155201589_del	0	5	6610	deletion	0
chr1	155194980	155201589	chr1_155194980_155201589_del	0	5	6610	deletion	0
chr1	155194980	155201589	chr1_155194980_155201589_del	0	5	6610	deletion	0
chr1	155194980	155201589	chr1_155194980_155201589_del	0	5	6610	deletion	0
chr1	155194980	155201589	chr1_155194980_155201589_del	0	5	6610	deletion	0
chr1	155194980	155201589	chr1_155194980_155201589_del	0	5	6610	deletion	0
chr1	155194980	155201589	chr1_155194980_155201589_del	0	5	6610	deletion	0
chr1	155194980	155201589	chr1_155194980_155201589_del	0	5	6610	deletion	0
chr1	155194980	155201589	chr1_155194980_155201589_del	1	5	6610	deletion	0
chr1	155194980	155201589	chr1_155194980_155201589_del	1	5	6610	deletion	0
chr1	155194980	155201589	chr1_155194980_155201589_del	1	5	6610	deletion	0
chr1	155194980	155201589	chr1_155194980_155201589_del	1	5	6610	deletion	0
chr1	155194980	155201589	chr1_155194980_155201589_del	1	5	6610	deletion	0
chr1	155194980	155201589	chr1_155194980_155201589_del	1	5	6610	deletion	0
chr1	155194980	155201589	chr1_155194980_155201589_del	0	5	6610	deletion	0
chr1	155194980	155201589	chr1_155194980_155201589_del	0	5	6610	deletion	0
chr1	155197827	155201589	chr1_155197827_155201589_del	0	3	3763	deletion	0
[truncated: 109,906 more rows]

## Sheet: ST5
Supplementary Data 5 | Gene centric CNV-GWAS results - Deletions only CI: 95% confidence interval # Gene region defined using Ensembl longest transcript ## Bonferroni adjusted ### Bayesian false discovery probability
Gene_ID#	OR	l.ci	u.ci	p-value	p.adjust##	prior	bfdp###	Number of samples with CNV	Number of cases with CNV	Number of controls with CNV	Case proportion (n=4,115)	Control proportion (n=17,818)
chr12_20963636_21243040_SLCO1B3	2.65253	1.79191	3.88005	6.87146e-07	0.0041325	0.05	0.00069628	111	42	69	1.02066	0.387249
chr18_76740275_76762677_SALL3	16.2933	5.91061	57.182	7.16071e-07	0.00430645	0.05	0.00277548	19	15	4	0.36452	0.0224492
chr1_1370241_1378262_VWA1	3.14076	1.87635	5.18556	9.13473e-06	0.0549363	0.05	0.00735108	62	26	36	0.631835	0.202043
chr1_1385069_1405538_ATAD3C	3.14076	1.87635	5.18556	9.13473e-06	0.0549363	0.05	0.00735108	62	26	36	0.631835	0.202043
chr1_1407143_1433228_ATAD3B	2.79536	1.70306	4.51101	3.22355e-05	0.193864	0.05	0.022574	69	27	42	0.656136	0.235717
chr5_1456595_1524092_LPCAT1	3.88614	1.99839	7.4969	4.8968e-05	0.294494	0.05	0.0338095	36	17	19	0.413123	0.106634
chr5_1253262_1295184_TERT	5.30374	2.19375	13.1648	0.000207889	1	0.05	0.125	20	11	9	0.267315	0.0505107
chr20_57414773_57486247_GNAS	17.3518	4.3461	114.989	0.000307604	1	0.05	0.325858	10	8	2	0.194411	0.0112246
chr2_47922669_48037240_MSH6	15.1792	3.66731	101.899	0.000694978	1	0.5	0.040925	9	7	2	0.170109	0.0112246
chr19_1189406_1228428_STK11	34.7056	6.36631	643.956	0.000826731	1	0.05	0.621414	9	8	1	0.194411	0.0056123
chr10_52750945_54058110_PRKG1	1.66849	1.22466	2.2432	0.0008936	1	0.05	0.372906	213	59	154	1.43378	0.864295
chr1_182758428_182799519_NPL	1.82705	1.25971	2.60365	0.00110139	1	0.05	0.386933	142	42	100	1.02066	0.56123
chr7_8473585_8792593_NXPH1	4.87975	1.86461	13.0045	0.00111401	1	0.05	0.360884	17	9	8	0.218712	0.0448984
chr1_2160134_2241558_SKI	7.58873	2.29065	28.9854	0.00122839	1	0.05	0.437523	11	7	4	0.170109	0.0224492
chr16_30125426_30134827_MAPK3	7.58873	2.29065	28.9854	0.00122839	1	0.05	0.437523	11	7	4	0.170109	0.0224492
chr5_1392909_1445545_SLC6A3	3.03794	1.50196	5.97672	0.00144832	1	0.05	0.384912	34	14	20	0.340219	0.112246
chr2_48016455_48132932_FBXO11	13.0075	2.99572	88.8012	0.00168133	1	0.05	0.584287	8	6	2	0.145808	0.0112246
chr17_43922256_43924438_SPPL2C	13.0075	2.99572	88.8012	0.00168133	1	0.05	0.584287	8	6	2	0.145808	0.0112246
chr20_48120411_48184683_PTGIS	4.33731	1.6924	11.1158	0.00186821	1	0.05	0.451714	18	9	9	0.218712	0.0505107
chr7_6012870_6048756_PMS2	4.95628	1.77796	14.1434	0.00199463	1	0.5	0.0459125	15	8	7	0.194411	0.0392861
chr12_80603233_80772870_OTOGL	4.95628	1.77796	14.1434	0.00199463	1	0.05	0.47762	15	8	7	0.194411	0.0392861
chr2_47630108_47789450_MSH2	6.07064	1.93671	20.5207	0.00207936	1	0.5	0.0519137	12	7	5	0.170109	0.0280615
chr1_6845384_7829766_CAMTA1	8.67121	2.28673	41.104	0.00225963	1	0.05	0.575827	9	6	3	0.145808	0.0168369
chr20_44350990_44354469_SPINT4	1.49727	1.1485	1.93135	0.00229892	1	0.05	0.612411	305	78	227	1.8955	1.27399
chr17_46210802_46507637_SKAP1	3.06249	1.42628	6.37016	0.00302328	1	0.2	0.194136	29	12	17	0.291616	0.0954091
chr16_29674300_29682187_SPN	6.50304	1.85679	25.4469	0.00373798	1	0.05	0.629785	10	6	4	0.145808	0.0224492
chr16_29674600_29710020_QPRT	6.50304	1.85679	25.4469	0.00373798	1	0.05	0.629785	10	6	4	0.145808	0.0224492
chr16_29753784_29757327_C16orf54	6.50304	1.85679	25.4469	0.00373798	1	0.05	0.629785	10	6	4	0.145808	0.0224492
chr16_29789561_29793096_ZG16	6.50304	1.85679	25.4469	0.00373798	1	0.05	0.629785	10	6	4	0.145808	0.0224492
chr16_29802040_29816706_KIF22	6.50304	1.85679	25.4469	0.00373798	1	0.05	0.629785	10	6	4	0.145808	0.0224492
chr16_29817427_29823649_MAZ	6.50304	1.85679	25.4469	0.00373798	1	0.05	0.629785	10	6	4	0.145808	0.0224492
chr16_29823177_29827201_PRRT2	6.50304	1.85679	25.4469	0.00373798	1	0.05	0.629785	10	6	4	0.145808	0.0224492
chr16_29827285_29841948_PAGR1	6.50304	1.85679	25.4469	0.00373798	1	0.05	0.629785	10	6	4	0.145808	0.0224492
chr16_29831715_29859355_MVP	6.50304	1.85679	25.4469	0.00373798	1	0.05	0.629785	10	6	4	0.145808	0.0224492
chr16_29869678_29875057_CDIPT	6.50304	1.85679	25.4469	0.00373798	1	0.05	0.629785	10	6	4	0.145808	0.0224492
chr16_29882480_29910868_SEZ6L2	6.50304	1.85679	25.4469	0.00373798	1	0.05	0.629785	10	6	4	0.145808	0.0224492
chr16_29911696_29931185_ASPHD1	6.50304	1.85679	25.4469	0.00373798	1	0.05	0.629785	10	6	4	0.145808	0.0224492
chr16_29916333_29938356_KCTD13	6.50304	1.85679	25.4469	0.00373798	1	0.05	0.629785	10	6	4	0.145808	0.0224492
chr16_29952206_29984373_TMEM219	6.50304	1.85679	25.4469	0.00373798	1	0.05	0.629785	10	6	4	0.145808	0.0224492
chr16_29984962_30003582_TAOK2	6.50304	1.85679	25.4469	0.00373798	1	0.05	0.629785	10	6	4	0.145808	0.0224492
chr16_30003645_30007757_HIRIP3	6.50304	1.85679	25.4469	0.00373798	1	0.05	0.629785	10	6	4	0.145808	0.0224492
chr16_30006615_30017114_INO80E	6.50304	1.85679	25.4469	0.00373798	1	0.05	0.629785	10	6	4	0.145808	0.0224492
chr16_30016830_30034591_DOC2A	6.50304	1.85679	25.4469	0.00373798	1	0.05	0.629785	10	6	4	0.145808	0.0224492
chr16_30034655_30039057_C16orf92	6.50304	1.85679	25.4469	0.00373798	1	0.05	0.629785	10	6	4	0.145808	0.0224492
chr16_30064411_30081778_ALDOA	6.50304	1.85679	25.4469	0.00373798	1	0.05	0.629785	10	6	4	0.145808	0.0224492
chr16_30087299_30096698_PPP4C	6.50304	1.85679	25.4469	0.00373798	1	0.05	0.629785	10	6	4	0.145808	0.0224492
chr16_30097114_30103208_TBX6	6.50304	1.85679	25.4469	0.00373798	1	0.05	0.629785	10	6	4	0.145808	0.0224492
chr16_30103635_30108236_YPEL3	6.50304	1.85679	25.4469	0.00373798	1	0.05	0.629785	10	6	4	0.145808	0.0224492
chr16_30116131_30125177_GDPD3	6.50304	1.85679	25.4469	0.00373798	1	0.05	0.629785	10	6	4	0.145808	0.0224492
chr14_37147636_37642071_SLC25A21	3.33646	1.42333	7.58979	0.00420759	1	0.05	0.599424	23	10	13	0.243013	0.0729599
chr19_15726029_15741448_CYP4F8	10.837	2.33495	75.6869	0.0044053	1	0.05	0.7159	7	5	2	0.121507	0.0112246
chr14_91737667_91884188_CCDC88C	10.837	2.33495	75.6869	0.0044053	1	0.05	0.7159	7	5	2	0.121507	0.0112246
chr14_52897308_53019240_TXNDC16	21.6752	3.49452	415.336	0.00498821	1	0.05	0.796985	6	5	1	0.121507	0.0056123
chr17_78234665_78372586_RNF213	21.6752	3.49452	415.336	0.00498821	1	0.05	0.796985	6	5	1	0.121507	0.0056123
chr23_152082986_152142024_ZNF185	21.6752	3.49452	415.336	0.00498821	1	0.05	0.796985	6	5	1	0.121507	0.0056123
chr5_158122928_158526769_EBF1	2.4107	1.25024	4.47393	0.00636302	1	0.05	0.683962	42	15	27	0.36452	0.151532
chr20_60528525_60640866_TAF4	7.22425	1.77189	35.2352	0.00679012	1	0.05	0.736166	8	5	3	0.121507	0.0168369
chr20_44376583_44420571_WFDC3	1.49365	1.09471	2.00841	0.00940781	1	0.05	0.829178	223	57	166	1.38518	0.931642
chr14_66974125_67648520_GPHN	2.45199	1.20638	4.77284	0.00983467	1	0.05	0.750668	36	13	23	0.315917	0.129083
chr6_160390131_160534539_IGF2R	3.79351	1.32936	10.5749	0.0100319	1	0.05	0.748692	15	7	8	0.170109	0.0448984
chr9_21201468_21202204_IFNA7	17.3359	2.56375	339.175	0.0107322	1	0.05	0.848585	5	4	1	0.0972053	0.0056123
chr9_21206180_21207142_IFNA10	17.3359	2.56375	339.175	0.0107322	1	0.05	0.848585	5	4	1	0.0972053	0.0056123
chr4_95373037_95589377_PDLIM5	17.3359	2.56375	339.175	0.0107322	1	0.05	0.848585	5	4	1	0.0972053	0.0056123
chr1_45794835_45806142_MUTYH	17.3359	2.56375	339.175	0.0107322	1	0.2	0.541256	5	4	1	0.0972053	0.0056123
chr9_105757593_105780770_CYLC2	0.0770974	0.00435935	0.349913	0.0110817	1	0.05	0.835161	57	1	56	0.0243013	0.314289
chr10_47657581_47701443_ANTXRL	2.2442	1.17129	4.12505	0.0111522	1	0.05	0.774982	44	15	29	0.36452	0.162757
chr2_31747550_31806136_SRD5A2	5.41788	1.4329	21.8979	0.0118015	1	0.05	0.78691	9	5	4	0.121507	0.0224492
chr18_31158579_31331156_ASXL3	5.41788	1.4329	21.8979	0.0118015	1	0.05	0.78691	9	5	4	0.121507	0.0224492
chr3_191857184_192485553_FGF12	8.66748	1.69117	62.5422	0.0126609	1	0.05	0.823137	6	4	2	0.0972053	0.0112246
chr3_67410884_67705038_SUCLG2	8.66748	1.69117	62.5422	0.0126609	1	0.05	0.823137	6	4	2	0.0972053	0.0112246
chr8_11700033_11726957_CTSB	8.66748	1.69117	62.5422	0.0126609	1	0.05	0.823137	6	4	2	0.0972053	0.0112246
chr7_69063905_70258054_AUTS2	2.16927	1.13546	3.96999	0.0144784	1	0.05	0.810189	45	15	30	0.36452	0.168369
chr16_4003388_4166186_ADCY9	1.47724	1.07049	2.00656	0.0147073	1	0.05	0.874168	209	53	156	1.28797	0.875519
chr9_6532464_6645650_GLDC	2.78749	1.16044	6.35905	0.0165098	1	0.05	0.810943	23	9	14	0.218712	0.0785722
chr5_139226364_139422884_NRG2	3.7154	1.19554	11.1906	0.0183754	1	0.05	0.822164	13	6	7	0.145808	0.0392861
chr19_56732681_56879752_ZSCAN5A	3.7154	1.19554	11.1906	0.0183754	1	0.05	0.822164	13	6	7	0.145808	0.0392861
chr9_39072764_39288312_CNTNAP3	2.38521	1.10269	4.89319	0.0207061	1	0.05	0.840778	31	11	20	0.267315	0.112246
chr12_114254543_114404176_RBM19	5.77799	1.2732	29.3451	0.0216753	1	0.05	0.851434	7	4	3	0.0972053	0.0168369
chr19_42300369_42315591_CEACAM3	5.77799	1.2732	29.3451	0.0216753	1	0.05	0.851434	7	4	3	0.0972053	0.0168369
chr9_124329336_124547809_DAB2IP	5.77799	1.2732	29.3451	0.0216753	1	0.05	0.851434	7	4	3	0.0972053	0.0168369
chr12_21284136_21392180_SLCO1B1	1.72265	1.06362	2.70507	0.0217512	1	0.05	0.876529	88	25	63	0.607533	0.353575
chr16_87863629_87903094_SLC7A5	3.03447	1.10129	7.90553	0.0243794	1	0.05	0.848747	17	7	10	0.170109	0.056123
chr18_46065417_46389588_CTIF	3.03447	1.10129	7.90553	0.0243794	1	0.05	0.848747	17	7	10	0.170109	0.056123
chr14_63173287_63568755_KCNH5	12.9988	1.66377	262.823	0.0263521	1	0.05	0.892978	4	3	1	0.072904	0.0056123
chr14_92788925_92962596_SLC24A4	12.9988	1.66377	262.823	0.0263521	1	0.05	0.892978	4	3	1	0.072904	0.0056123
chr23_114524293_114542121_LUZP4	12.9988	1.66377	262.823	0.0263521	1	0.05	0.892978	4	3	1	0.072904	0.0056123
chr3_27414214_27525911_SLC4A7	12.9988	1.66377	262.823	0.0263521	1	0.05	0.892978	4	3	1	0.072904	0.0056123
chr7_90095738_90839905_CDK14	12.9988	1.66377	262.823	0.0263521	1	0.05	0.892978	4	3	1	0.072904	0.0056123
chr1_204797779_204991950_NFASC	12.9988	1.66377	262.823	0.0263521	1	0.05	0.892978	4	3	1	0.072904	0.0056123
chr6_157099063_157531913_ARID1B	12.9988	1.66377	262.823	0.0263521	1	0.05	0.892978	4	3	1	0.072904	0.0056123
chr10_18429606_18830798_CACNB2	12.9988	1.66377	262.823	0.0263521	1	0.05	0.892978	4	3	1	0.072904	0.0056123
chr19_53367043_53400946_ZNF320	12.9988	1.66377	262.823	0.0263521	1	0.05	0.892978	4	3	1	0.072904	0.0056123
chr3_37034823_37107380_MLH1	12.9988	1.66377	262.823	0.0263521	1	0.5	0.305146	4	3	1	0.072904	0.0056123
chr11_2904443_2907111_CDKN1C	12.9988	1.66377	262.823	0.0263521	1	0.05	0.892978	4	3	1	0.072904	0.0056123
chr22_43088127_43117304_A4GALT	12.9988	1.66377	262.823	0.0263521	1	0.05	0.892978	4	3	1	0.072904	0.0056123
chr7_1191707_1200395_ZFAND2A	12.9988	1.66377	262.823	0.0263521	1	0.05	0.892978	4	3	1	0.072904	0.0056123
chr7_141951963_141957878_PRSS58	12.9988	1.66377	262.823	0.0263521	1	0.05	0.892978	4	3	1	0.072904	0.0056123
chr1_247108849_247242113_ZNF670	12.9988	1.66377	262.823	0.0263521	1	0.05	0.892978	4	3	1	0.072904	0.0056123
chr16_53737875_54155853_FTO	2.66787	1.0555	6.33375	0.0291011	1	0.05	0.866132	21	8	13	0.194411	0.0729599
chr11_96123153_96240738_JRKL	2.66787	1.0555	6.33375	0.0291011	1	0.05	0.866132	21	8	13	0.194411	0.0729599
chr8_6793344_6795860_DEFA4	1.92806	1.04063	3.41606	0.0291549	1	0.05	0.88504	52	16	36	0.388821	0.202043
chr7_20654830_20816658_ABCB5	3.61152	1.04037	11.997	0.0340228	1	0.05	0.875615	11	5	6	0.121507	0.0336738
chr7_76139745_76648340_UPK3B	1.71934	1.01422	2.80907	0.0359919	1	0.05	0.909698	74	21	53	0.510328	0.297452
chr11_67351066_67354131_GSTP1	4.33325	1.02421	18.3333	0.0381661	1	0.05	0.885557	8	4	4	0.0972053	0.0224492
chr14_92047040_92247051_CATSPERB	4.33325	1.02421	18.3333	0.0381661	1	0.05	0.885557	8	4	4	0.0972053	0.0224492
chr22_42522501_42526908_CYP2D6	4.33325	1.02421	18.3333	0.0381661	1	0.05	0.885557	8	4	4	0.0972053	0.0224492
chr7_139476850_139720125_TBXAS1	4.33325	1.02421	18.3333	0.0381661	1	0.05	0.885557	8	4	4	0.0972053	0.0224492
chr7_99014362_99063787_PTCD1	4.33325	1.02421	18.3333	0.0381661	1	0.05	0.885557	8	4	4	0.0972053	0.0224492
chr15_23043277_23100005_NIPA1	1.61944	1.00328	2.53139	0.0402296	1	0.05	0.922014	92	25	67	0.607533	0.376024
chr19_45853095_45874176_ERCC2	6.49903	1.07646	49.3541	0.0403718	1	0.05	0.897024	5	3	2	0.072904	0.0112246
chr23_44732757_44971847_KDM6A	6.49903	1.07646	49.3541	0.0403718	1	0.05	0.897024	5	3	2	0.072904	0.0112246
chr10_21802407_21814611_SKIDA1	6.49903	1.07646	49.3541	0.0403718	1	0.05	0.897024	5	3	2	0.072904	0.0112246
chr6_13621730_13711796_RANBP9	6.49903	1.07646	49.3541	0.0403718	1	0.05	0.897024	5	3	2	0.072904	0.0112246
chr10_64133951_64431771_ZNF365	6.49903	1.07646	49.3541	0.0403718	1	0.05	0.897024	5	3	2	0.072904	0.0112246
chr11_65360326_65363467_KCNK7	6.49903	1.07646	49.3541	0.0403718	1	0.05	0.897024	5	3	2	0.072904	0.0112246
chr7_97881691_97937162_BRI3	6.49903	1.07646	49.3541	0.0403718	1	0.05	0.897024	5	3	2	0.072904	0.0112246
chr8_63161150_63912211_NKAIN3	6.49903	1.07646	49.3541	0.0403718	1	0.05	0.897024	5	3	2	0.072904	0.0112246
chr11_102980160_103350591_DYNC2H1	6.49903	1.07646	49.3541	0.0403718	1	0.05	0.897024	5	3	2	0.072904	0.0112246
chr2_20400558_20425194_SDC1	6.49903	1.07646	49.3541	0.0403718	1	0.05	0.897024	5	3	2	0.072904	0.0112246
chr3_138724648_139076065_MRPS22	6.49903	1.07646	49.3541	0.0403718	1	0.05	0.897024	5	3	2	0.072904	0.0112246
chr6_160090089_160183561_SOD2	6.49903	1.07646	49.3541	0.0403718	1	0.05	0.897024	5	3	2	0.072904	0.0112246
chr8_1703944_1734738_CLN8	6.49903	1.07646	49.3541	0.0403718	1	0.05	0.897024	5	3	2	0.072904	0.0112246
chr23_6451659_6453159_VCX3A	6.49903	1.07646	49.3541	0.0403718	1	0.05	0.897024	5	3	2	0.072904	0.0112246
chr23_149529689_149682448_MAMLD1	6.49903	1.07646	49.3541	0.0403718	1	0.05	0.897024	5	3	2	0.072904	0.0112246
chr8_67341263_67342966_RRS1	2.47716	0.988901	5.78688	0.0408384	1	0.05	0.892534	22	8	14	0.194411	0.0785722
chr3_4535032_4889524_ITPR1	0.385862	0.134489	0.872962	0.0413724	1	0.05	0.891965	61	5	56	0.121507	0.314289
chr7_79998891_80308593_CD36	2.88943	0.96812	8.01711	0.0442058	1	0.05	0.893843	15	6	9	0.145808	0.0505107
chr15_30844183_30854704_GOLGA8Q	2.88943	0.96812	8.01711	0.0442058	1	0.05	0.893843	15	6	9	0.145808	0.0505107
chr15_30896329_30906764_GOLGA8H	2.88943	0.96812	8.01711	0.0442058	1	0.05	0.893843	15	6	9	0.145808	0.0505107
chr2_212240446_213403565_ERBB4	0.3929	0.136875	0.88969	0.0455581	1	0.05	0.898343	60	5	55	0.121507	0.308677
chr13_70274726_70682591_KLHL1	0.425065	0.164056	0.905865	0.0456764	1	0.05	0.901167	67	6	61	0.145808	0.34235
chr14_45605143_45670093_FANCM	2.52844	0.940425	6.28921	0.0512817	1	0.05	0.905207	19	7	12	0.170109	0.0673476
chr16_3096682_3110727_MMP25	3.09541	0.915715	9.7026	0.0537476	1	0.05	0.904288	12	5	7	0.121507	0.0392861
chr8_1772142_1906807_ARHGEF10	3.09541	0.915715	9.7026	0.0537476	1	0.05	0.904288	12	5	7	0.121507	0.0392861
chr11_113258513_113271140_ANKK1	3.09541	0.915715	9.7026	0.0537476	1	0.05	0.904288	12	5	7	0.121507	0.0392861
chr5_1317859_1345214_CLPTM1L	3.09541	0.915715	9.7026	0.0537476	1	0.05	0.904288	12	5	7	0.121507	0.0392861
chr21_37507210_37518864_CBR3	1.80711	0.959439	3.23741	0.0545534	1	0.05	0.925389	51	15	36	0.36452	0.202043
chr11_83166055_85338966_DLG2	1.61788	0.969903	2.60188	0.0546888	1	0.05	0.935051	81	22	59	0.534629	0.331126
chr2_18059114_18542882_KCNS3	2.31189	0.930258	5.32516	0.055776	1	0.05	0.912514	23	8	15	0.194411	0.0841845
chr19_1782074_1812275_ATP8B3	0.472698	0.196939	0.961944	0.0600268	1	0.05	0.919829	71	7	64	0.170109	0.359187
chr11_74204896_74380162_POLD3	3.46641	0.857644	13.1067	0.0639518	1	0.05	0.91255	9	4	5	0.0972053	0.0280615
chr3_65339200_66024509_MAGI1	3.46641	0.857644	13.1067	0.0639518	1	0.05	0.91255	9	4	5	0.0972053	0.0280615
chr16_82181403_82203831_MPHOSPH6	3.46641	0.857644	13.1067	0.0639518	1	0.05	0.91255	9	4	5	0.0972053	0.0280615
chr9_107543283_107690518_ABCA1	2.60034	0.88426	7.00627	0.0643777	1	0.05	0.915893	16	6	10	0.145808	0.056123
chr23_7810303_7812184_VCX	2.60034	0.88426	7.00627	0.0643777	1	0.05	0.915893	16	6	10	0.145808	0.056123
chr5_78293438_78531861_DMGDH	2.60034	0.88426	7.00627	0.0643777	1	0.05	0.915893	16	6	10	0.145808	0.056123
chr16_20547548_20587749_ACSM2B	2.60034	0.88426	7.00627	0.0643777	1	0.05	0.915893	16	6	10	0.145808	0.056123
chr17_64298754_64806861_PRKCA	0.262076	0.0424862	0.861921	0.06493	1	0.05	0.913384	35	2	33	0.0486027	0.185206
chr22_19744226_19771116_TBX1	4.33244	0.801565	23.4167	0.0726165	1	0.05	0.918856	6	3	3	0.072904	0.0168369
chr2_97749320_97760619_FAHD2B	4.33244	0.801565	23.4167	0.0726165	1	0.05	0.918856	6	3	3	0.072904	0.0168369
chr20_60883011_60942368_LAMA5	4.33244	0.801565	23.4167	0.0726165	1	0.05	0.918856	6	3	3	0.072904	0.0168369
chr6_36708552_36807778_CPNE5	4.33244	0.801565	23.4167	0.0726165	1	0.05	0.918856	6	3	3	0.072904	0.0168369
chr2_217362912_217443903_RPL37A	4.33244	0.801565	23.4167	0.0726165	1	0.05	0.918856	6	3	3	0.072904	0.0168369
chr5_177664619_178017556_COL23A1	4.33244	0.801565	23.4167	0.0726165	1	0.05	0.918856	6	3	3	0.072904	0.0168369
chr1_1477053_1510249_SSU72	4.33244	0.801565	23.4167	0.0726165	1	0.05	0.918856	6	3	3	0.072904	0.0168369
chr7_1036622_1177896_C7orf50	4.33244	0.801565	23.4167	0.0726165	1	0.05	0.918856	6	3	3	0.072904	0.0168369
chr8_143293441_143484601_TSNARE1	4.33244	0.801565	23.4167	0.0726165	1	0.05	0.918856	6	3	3	0.072904	0.0168369
chr6_135238528_135271260_ALDH8A1	4.33244	0.801565	23.4167	0.0726165	1	0.05	0.918856	6	3	3	0.072904	0.0168369
chr10_58116989_58121036_ZWINT	4.33244	0.801565	23.4167	0.0726165	1	0.05	0.918856	6	3	3	0.072904	0.0168369
chr3_10365707_10749716_ATP2B2	4.33244	0.801565	23.4167	0.0726165	1	0.05	0.918856	6	3	3	0.072904	0.0168369
chr1_242246288_242687998_PLD5	4.33244	0.801565	23.4167	0.0726165	1	0.05	0.918856	6	3	3	0.072904	0.0168369
chr15_94774767_95023632_MCTP2	0.432311	0.150183	0.98392	0.0739263	1	0.05	0.925118	55	5	50	0.121507	0.280615
chr20_7957995_8000476_TMX4	2.16728	0.878218	4.93038	0.0742891	1	0.05	0.9277	24	8	16	0.194411	0.0897968
chr5_76506274_76725632_PDE8B	8.66375	0.829647	186.46	0.0779408	1	0.05	0.928131	3	2	1	0.0486027	0.0056123
chr16_1122756_1131454_SSTR5	8.66375	0.829647	186.46	0.0779408	1	0.05	0.928131	3	2	1	0.0486027	0.0056123
chr16_1140005_1146244_C1QTNF8	8.66375	0.829647	186.46	0.0779408	1	0.05	0.928131	3	2	1	0.0486027	0.0056123
chr12_32552463_32798984_FGD4	8.66375	0.829647	186.46	0.0779408	1	0.05	0.928131	3	2	1	0.0486027	0.0056123
chr2_190649107_190742355_PMS1	8.66375	0.829647	186.46	0.0779408	1	0.05	0.928131	3	2	1	0.0486027	0.0056123
chr4_24791534_24802464_SOD3	8.66375	0.829647	186.46	0.0779408	1	0.05	0.928131	3	2	1	0.0486027	0.0056123
chr8_6565878_6617184_AGPAT5	8.66375	0.829647	186.46	0.0779408	1	0.05	0.928131	3	2	1	0.0486027	0.0056123
chr14_25278862_25519503_STXBP6	8.66375	0.829647	186.46	0.0779408	1	0.05	0.928131	3	2	1	0.0486027	0.0056123
chr10_71561644_71724031_COL13A1	8.66375	0.829647	186.46	0.0779408	1	0.05	0.928131	3	2	1	0.0486027	0.0056123
chr10_96075004_96122716_NOC3L	8.66375	0.829647	186.46	0.0779408	1	0.05	0.928131	3	2	1	0.0486027	0.0056123
chr11_63606400_63678491_MARK2	8.66375	0.829647	186.46	0.0779408	1	0.05	0.928131	3	2	1	0.0486027	0.0056123
chr11_68671310_68708070_IGHMBP2	8.66375	0.829647	186.46	0.0779408	1	0.05	0.928131	3	2	1	0.0486027	0.0056123
chr14_58894103_59015216_KIAA0586	8.66375	0.829647	186.46	0.0779408	1	0.05	0.928131	3	2	1	0.0486027	0.0056123
chr15_90234028_90286869_WDR93	8.66375	0.829647	186.46	0.0779408	1	0.05	0.928131	3	2	1	0.0486027	0.0056123
chr16_28477983_28506896_CLN3	8.66375	0.829647	186.46	0.0779408	1	0.05	0.928131	3	2	1	0.0486027	0.0056123
chr19_52248425_52307363_FPR1	8.66375	0.829647	186.46	0.0779408	1	0.05	0.928131	3	2	1	0.0486027	0.0056123
chr20_32581452_32696114_RALY	8.66375	0.829647	186.46	0.0779408	1	0.05	0.928131	3	2	1	0.0486027	0.0056123
chr20_61509090_61569304_DIDO1	8.66375	0.829647	186.46	0.0779408	1	0.05	0.928131	3	2	1	0.0486027	0.0056123
chr22_29601840_29655586_EMID1	8.66375	0.829647	186.46	0.0779408	1	0.05	0.928131	3	2	1	0.0486027	0.0056123
chr2_231772033_231825781_GPR55	8.66375	0.829647	186.46	0.0779408	1	0.05	0.928131	3	2	1	0.0486027	0.0056123
chr2_235860617_235964358_SH3BP4	8.66375	0.829647	186.46	0.0779408	1	0.05	0.928131	3	2	1	0.0486027	0.0056123
chr2_97371666_97405801_LMAN2L	8.66375	0.829647	186.46	0.0779408	1	0.05	0.928131	3	2	1	0.0486027	0.0056123
chr4_4237269_4249950_TMEM128	8.66375	0.829647	186.46	0.0779408	1	0.05	0.928131	3	2	1	0.0486027	0.0056123
chr5_155297354_156194799_SGCD	8.66375	0.829647	186.46	0.0779408	1	0.05	0.928131	3	2	1	0.0486027	0.0056123
chr5_179527795_179636153_RASGEF1C	8.66375	0.829647	186.46	0.0779408	1	0.05	0.928131	3	2	1	0.0486027	0.0056123
chr5_40909354_40983041_C7	8.66375	0.829647	186.46	0.0779408	1	0.05	0.928131	3	2	1	0.0486027	0.0056123
chr7_1084212_1098897_GPR146	8.66375	0.829647	186.46	0.0779408	1	0.05	0.928131	3	2	1	0.0486027	0.0056123
chr7_6048876_6063465_AIMP2	8.66375	0.829647	186.46	0.0779408	1	0.05	0.928131	3	2	1	0.0486027	0.0056123
chr8_7194637_7196229_USP17L4	8.66375	0.829647	186.46	0.0779408	1	0.05	0.928131	3	2	1	0.0486027	0.0056123
chr11_1651033_1652160_KRTAP5-5	8.66375	0.829647	186.46	0.0779408	1	0.05	0.928131	3	2	1	0.0486027	0.0056123
chr14_69254377_69263190_ZFP36L1	8.66375	0.829647	186.46	0.0779408	1	0.05	0.928131	3	2	1	0.0486027	0.0056123
chr15_33010175_33026870_GREM1	8.66375	0.829647	186.46	0.0779408	1	0.05	0.928131	3	2	1	0.0486027	0.0056123
chr2_227596033_227664475_IRS1	8.66375	0.829647	186.46	0.0779408	1	0.05	0.928131	3	2	1	0.0486027	0.0056123
chr4_38869298_38947360_FAM114A1	8.66375	0.829647	186.46	0.0779408	1	0.05	0.928131	3	2	1	0.0486027	0.0056123
chr1_206223976_206231639_AVPR1B	8.66375	0.829647	186.46	0.0779408	1	0.05	0.928131	3	2	1	0.0486027	0.0056123
chr2_1792885_2335032_MYT1L	8.66375	0.829647	186.46	0.0779408	1	0.05	0.928131	3	2	1	0.0486027	0.0056123
chr10_21823094_22032559_MLLT10	8.66375	0.829647	186.46	0.0779408	1	0.05	0.928131	3	2	1	0.0486027	0.0056123
chr10_35927177_35930362_FZD8	8.66375	0.829647	186.46	0.0779408	1	0.05	0.928131	3	2	1	0.0486027	0.0056123
chr14_38059189_38069245_FOXA1	8.66375	0.829647	186.46	0.0779408	1	0.05	0.928131	3	2	1	0.0486027	0.0056123
chr15_42140345_42186275_SPTBN5	8.66375	0.829647	186.46	0.0779408	1	0.05	0.928131	3	2	1	0.0486027	0.0056123
chr16_74746853_74808729_FA2H	8.66375	0.829647	186.46	0.0779408	1	0.05	0.928131	3	2	1	0.0486027	0.0056123
chr18_23596578_23671181_SS18	8.66375	0.829647	186.46	0.0779408	1	0.05	0.928131	3	2	1	0.0486027	0.0056123
chr19_44047192_44084625_XRCC1	8.66375	0.829647	186.46	0.0779408	1	0.05	0.928131	3	2	1	0.0486027	0.0056123
chr1_186640923_186649559_PTGS2	8.66375	0.829647	186.46	0.0779408	1	0.05	0.928131	3	2	1	0.0486027	0.0056123
chr1_225083964_225586996_DNAH14	8.66375	0.829647	186.46	0.0779408	1	0.05	0.928131	3	2	1	0.0486027	0.0056123
chr22_43435522_43485434_TTLL1	8.66375	0.829647	186.46	0.0779408	1	0.05	0.928131	3	2	1	0.0486027	0.0056123
chr3_126243126_126262134_CHST13	8.66375	0.829647	186.46	0.0779408	1	0.05	0.928131	3	2	1	0.0486027	0.0056123
chr3_126245842_126277808_C3orf22	8.66375	0.829647	186.46	0.0779408	1	0.05	0.928131	3	2	1	0.0486027	0.0056123
chr3_176737143_176915261_TBL1XR1	8.66375	0.829647	186.46	0.0779408	1	0.05	0.928131	3	2	1	0.0486027	0.0056123
chr4_90157537_90229161_GPRIN3	8.66375	0.829647	186.46	0.0779408	1	0.05	0.928131	3	2	1	0.0486027	0.0056123
chr8_143915663_143997922_GML	8.66375	0.829647	186.46	0.0779408	1	0.05	0.928131	3	2	1	0.0486027	0.0056123
chr8_143953772_143961262_CYP11B1	8.66375	0.829647	186.46	0.0779408	1	0.05	0.928131	3	2	1	0.0486027	0.0056123
chr6_93949738_94129265_EPHA7	8.66375	0.829647	186.46	0.0779408	1	0.05	0.928131	3	2	1	0.0486027	0.0056123
chr11_126293254_126873355_KIRREL3	8.66375	0.829647	186.46	0.0779408	1	0.05	0.928131	3	2	1	0.0486027	0.0056123
chr13_29598748_30077892_MTUS2	8.66375	0.829647	186.46	0.0779408	1	0.05	0.928131	3	2	1	0.0486027	0.0056123
chr17_79981178_79989027_LRRC45	8.66375	0.829647	186.46	0.0779408	1	0.05	0.928131	3	2	1	0.0486027	0.0056123
chr17_79989500_79992080_RAC3	8.66375	0.829647	186.46	0.0779408	1	0.05	0.928131	3	2	1	0.0486027	0.0056123
chr17_79993012_79995608_DCXR	8.66375	0.829647	186.46	0.0779408	1	0.05	0.928131	3	2	1	0.0486027	0.0056123
chr17_80005778_80009707_RFNG	8.66375	0.829647	186.46	0.0779408	1	0.05	0.928131	3	2	1	0.0486027	0.0056123
chr17_80008567_80015346_GPS1	8.66375	0.829647	186.46	0.0779408	1	0.05	0.928131	3	2	1	0.0486027	0.0056123
chr17_80015382_80023763_DUS1L	8.66375	0.829647	186.46	0.0779408	1	0.05	0.928131	3	2	1	0.0486027	0.0056123
chr17_8706041_8770994_PIK3R6	8.66375	0.829647	186.46	0.0779408	1	0.05	0.928131	3	2	1	0.0486027	0.0056123
chr1_18081808_18153558_ACTL8	8.66375	0.829647	186.46	0.0779408	1	0.05	0.928131	3	2	1	0.0486027	0.0056123
chr22_19957419_20004331_ARVCF	8.66375	0.829647	186.46	0.0779408	1	0.05	0.928131	3	2	1	0.0486027	0.0056123
chr9_24542950_24545944_IZUMO3	8.66375	0.829647	186.46	0.0779408	1	0.05	0.928131	3	2	1	0.0486027	0.0056123
chr16_4798240_4817625_ZNF500	8.66375	0.829647	186.46	0.0779408	1	0.05	0.928131	3	2	1	0.0486027	0.0056123
chr19_22115760_22193751_ZNF208	8.66375	0.829647	186.46	0.0779408	1	0.05	0.928131	3	2	1	0.0486027	0.0056123
chr19_22235254_22274282_ZNF257	8.66375	0.829647	186.46	0.0779408	1	0.05	0.928131	3	2	1	0.0486027	0.0056123
chr1_204123944_204135465_REN	8.66375	0.829647	186.46	0.0779408	1	0.05	0.928131	3	2	1	0.0486027	0.0056123
chr22_46546424_46639653_PPARA	8.66375	0.829647	186.46	0.0779408	1	0.05	0.928131	3	2	1	0.0486027	0.0056123
chr11_65339820_65341669_FAM89B	8.66375	0.829647	186.46	0.0779408	1	0.05	0.928131	3	2	1	0.0486027	0.0056123
chr17_7999218_8022365_ALOXE3	8.66375	0.829647	186.46	0.0779408	1	0.05	0.928131	3	2	1	0.0486027	0.0056123
chr2_238767536_238820756_RAMP1	8.66375	0.829647	186.46	0.0779408	1	0.05	0.928131	3	2	1	0.0486027	0.0056123
chr2_239969864_240323348_HDAC4	8.66375	0.829647	186.46	0.0779408	1	0.05	0.928131	3	2	1	0.0486027	0.0056123
chr3_160473390_160796695_PPM1L	8.66375	0.829647	186.46	0.0779408	1	0.05	0.928131	3	2	1	0.0486027	0.0056123
chr11_128328656_128457453_ETS1	8.66375	0.829647	186.46	0.0779408	1	0.05	0.928131	3	2	1	0.0486027	0.0056123
chr19_52467596_52490109_ZNF350	8.66375	0.829647	186.46	0.0779408	1	0.05	0.928131	3	2	1	0.0486027	0.0056123
chr1_1152288_1167411_SDF4	8.66375	0.829647	186.46	0.0779408	1	0.05	0.928131	3	2	1	0.0486027	0.0056123
chr1_1167629_1170421_B3GALT6	8.66375	0.829647	186.46	0.0779408	1	0.05	0.928131	3	2	1	0.0486027	0.0056123
chr20_57264187_57294294_NPEPL1	8.66375	0.829647	186.46	0.0779408	1	0.05	0.928131	3	2	1	0.0486027	0.0056123
chr22_29168662_29185283_CCDC117	8.66375	0.829647	186.46	0.0779408	1	0.05	0.928131	3	2	1	0.0486027	0.0056123
chr2_45168902_45173216_SIX3	8.66375	0.829647	186.46	0.0779408	1	0.05	0.928131	3	2	1	0.0486027	0.0056123
chr7_98625061_98741723_SMURF1	8.66375	0.829647	186.46	0.0779408	1	0.05	0.928131	3	2	1	0.0486027	0.0056123
chr1_247108849_247171395_ZNF695	8.66375	0.829647	186.46	0.0779408	1	0.05	0.928131	3	2	1	0.0486027	0.0056123
chr2_130939310_130948302_MZT2B	8.66375	0.829647	186.46	0.0779408	1	0.05	0.928131	3	2	1	0.0486027	0.0056123
chr11_2150342_2170833_IGF2	8.66375	0.829647	186.46	0.0779408	1	0.05	0.928131	3	2	1	0.0486027	0.0056123
chr7_6369040_6388612_FAM220A	8.66375	0.829647	186.46	0.0779408	1	0.05	0.928131	3	2	1	0.0486027	0.0056123
chr17_906758_1132315_ABR	1.43182	0.944715	2.11279	0.0793656	1	0.05	0.957905	129	32	97	0.777643	0.544393
chr4_69512348_69536346_UGT2B15	2.70833	0.818011	8.12198	0.0806582	1	0.05	0.924724	13	5	8	0.121507	0.0448984
chr19_38397868_38699012_SIPA1L3	2.70833	0.818011	8.12198	0.0806582	1	0.05	0.924724	13	5	8	0.121507	0.0448984
chr1_152274651_152297679_FLG	0.402211	0.120957	0.99352	0.0815113	1	0.05	0.9269	47	4	43	0.0972053	0.241329
chr11_125034583_125303285_PKNOX2	1.43123	0.937872	2.12461	0.0845181	1	0.05	0.959321	125	31	94	0.753341	0.527556
chr9_124894745_124922098_NDUFA8	2.36381	0.81387	6.21619	0.0902507	1	0.05	0.931942	17	6	11	0.145808	0.0617353
chr7_134127102_134144036_AKR1B1	2.36381	0.81387	6.21619	0.0902507	1	0.05	0.931942	17	6	11	0.145808	0.0617353
chr5_169780491_170163636_KCNIP1	2.36381	0.81387	6.21619	0.0902507	1	0.05	0.931942	17	6	11	0.145808	0.0617353
chr17_41196312_41277500_BRCA1	2.36381	0.81387	6.21619	0.0902507	1	0.2	0.742454	17	6	11	0.145808	0.0617353
chr7_22459063_22672544_STEAP1B	2.36381	0.81387	6.21619	0.0902507	1	0.05	0.931942	17	6	11	0.145808	0.0617353
chr16_84402133_84497793_ATP2C2	2.16699	0.820816	5.21146	0.0950305	1	0.05	0.936433	21	7	14	0.170109	0.0785722
chr7_16899029_16921611_AGR3	2.16699	0.820816	5.21146	0.0950305	1	0.05	0.936433	21	7	14	0.170109	0.0785722
chr8_19261672_19615540_CSGALNACT1	0.370685	0.0892946	1.02904	0.0989461	1	0.05	0.932213	38	3	35	0.072904	0.196431
chr20_4833002_4990939_SLC23A2	2.88851	0.738168	10.1165	0.100444	1	0.05	0.931758	10	4	6	0.0972053	0.0336738
chr23_23018087_23020204_DDX53	2.88851	0.738168	10.1165	0.100444	1	0.05	0.931758	10	4	6	0.0972053	0.0336738
chr5_73935848_74018472_HEXB	2.88851	0.738168	10.1165	0.100444	1	0.05	0.931758	10	4	6	0.0972053	0.0336738
chr17_15341205_15466909_TVP23C	2.88851	0.738168	10.1165	0.100444	1	0.05	0.931758	10	4	6	0.0972053	0.0336738
chr2_38294116_38337044_CYP1B1	2.88851	0.738168	10.1165	0.100444	1	0.05	0.931758	10	4	6	0.0972053	0.0336738
chr18_3496030_4455335_DLGAP1	2.88851	0.738168	10.1165	0.100444	1	0.05	0.931758	10	4	6	0.0972053	0.0336738
chr2_209030067_209054797_C2orf80	0.548966	0.242489	1.07895	0.110449	1	0.05	0.948322	71	8	63	0.194411	0.353575
chr1_11845780_11866977_MTHFR	1.76613	0.838975	3.46757	0.112221	1	0.05	0.950365	38	11	27	0.267315	0.151532
chr17_61972275_61974021_CSH1	1.52595	0.88128	2.52897	0.113867	1	0.05	0.960017	73	19	54	0.461725	0.303064
chr7_132937829_133751342_EXOC4	2.40727	0.739294	6.97179	0.115431	1	0.05	0.939258	14	5	9	0.121507	0.0505107
chr7_111366166_111846466_DOCK4	2.40727	0.739294	6.97179	0.115431	1	0.05	0.939258	14	5	9	0.121507	0.0505107
chr19_54704610_54752862_RPS9	2.40727	0.739294	6.97179	0.115431	1	0.05	0.939258	14	5	9	0.121507	0.0505107
chr6_151977826_152450754_ESR1	2.40727	0.739294	6.97179	0.115431	1	0.05	0.939258	14	5	9	0.121507	0.0505107
chr3_111011566_111384597_CD96	2.40727	0.739294	6.97179	0.115431	1	0.05	0.939258	14	5	9	0.121507	0.0505107
chr3_113547029_113666021_GRAMD1C	0.508697	0.19527	1.09451	0.117613	1	0.05	0.946316	57	6	51	0.145808	0.286227
chr2_50145643_51259674_NRXN1	0.617458	0.319981	1.08667	0.118789	1	0.05	0.95677	96	12	84	0.291616	0.471433
chr1_2252692_2323146_MORN1	0.320413	0.0516633	1.06861	0.119957	1	0.05	0.936506	29	2	27	0.0486027	0.151532
chr7_76090993_76135312_DTX2	1.8576	0.80732	3.93601	0.120442	1	0.05	0.94943	30	9	21	0.218712	0.117858
chr14_38065052_38510647_TTC6	1.8576	0.80732	3.93601	0.120442	1	0.05	0.94943	30	9	21	0.218712	0.117858
chr5_166711804_167691162_TENM2	0.205998	0.0114888	0.984059	0.122707	1	0.05	0.936571	22	1	21	0.0243013	0.117858
chr8_21964383_21966932_NUDT18	3.24915	0.63975	14.7451	0.122956	1	0.05	0.936925	7	3	4	0.072904	0.0224492
chr2_54950636_55199157_EML6	3.24915	0.63975	14.7451	0.122956	1	0.05	0.936925	7	3	4	0.072904	0.0224492
chr7_121715701_121784334_AASS	3.24915	0.63975	14.7451	0.122956	1	0.05	0.936925	7	3	4	0.072904	0.0224492
chr9_15163620_15307358_TTC39B	3.24915	0.63975	14.7451	0.122956	1	0.05	0.936925	7	3	4	0.072904	0.0224492
chr19_57665389_57678811_DUXA	3.24915	0.63975	14.7451	0.122956	1	0.05	0.936925	7	3	4	0.072904	0.0224492
chr5_80708840_81047616_SSBP2	3.24915	0.63975	14.7451	0.122956	1	0.05	0.936925	7	3	4	0.072904	0.0224492
chr12_53497302_53518322_SOAT2	3.24915	0.63975	14.7451	0.122956	1	0.05	0.936925	7	3	4	0.072904	0.0224492
chr23_2746829_2800859_GYG2	3.24915	0.63975	14.7451	0.122956	1	0.05	0.936925	7	3	4	0.072904	0.0224492
chr7_16685756_16746148_BZW2	3.24915	0.63975	14.7451	0.122956	1	0.05	0.936925	7	3	4	0.072904	0.0224492
chr22_38507502_38601697_PLA2G6	3.24915	0.63975	14.7451	0.122956	1	0.05	0.936925	7	3	4	0.072904	0.0224492
chr16_74907468_75034071_WDR59	3.24915	0.63975	14.7451	0.122956	1	0.05	0.936925	7	3	4	0.072904	0.0224492
chr22_17565844_17596583_IL17RA	3.24915	0.63975	14.7451	0.122956	1	0.05	0.936925	7	3	4	0.072904	0.0224492
chr12_49760367_49921205_SPATS2	3.24915	0.63975	14.7451	0.122956	1	0.05	0.936925	7	3	4	0.072904	0.0224492
chr18_66382446_66722426_CCDC102B	3.24915	0.63975	14.7451	0.122956	1	0.05	0.936925	7	3	4	0.072904	0.0224492
chr3_62384022_62861054_CADPS	3.24915	0.63975	14.7451	0.122956	1	0.05	0.936925	7	3	4	0.072904	0.0224492
chr12_121570622_121623876_P2RX7	3.24915	0.63975	14.7451	0.122956	1	0.05	0.936925	7	3	4	0.072904	0.0224492
chr5_127873706_128369335_SLC27A6	3.24915	0.63975	14.7451	0.122956	1	0.05	0.936925	7	3	4	0.072904	0.0224492
chr10_114710009_114927437_TCF7L2	3.24915	0.63975	14.7451	0.122956	1	0.05	0.936925	7	3	4	0.072904	0.0224492
chr23_2670091_2734539_XG	3.24915	0.63975	14.7451	0.122956	1	0.05	0.936925	7	3	4	0.072904	0.0224492
chr13_24553944_24881212_SPATA13	3.24915	0.63975	14.7451	0.122956	1	0.05	0.936925	7	3	4	0.072904	0.0224492
chr8_11627148_11644855_NEIL2	3.24915	0.63975	14.7451	0.122956	1	0.05	0.936925	7	3	4	0.072904	0.0224492
chr3_75955846_77699115_ROBO2	1.92625	0.78992	4.29135	0.123183	1	0.05	0.948311	26	8	18	0.194411	0.101021
chr16_16242785_16317379_ABCC6	1.70296	0.811286	3.32831	0.135096	1	0.05	0.956302	39	11	28	0.267315	0.157144
chr7_76239303_76256578_POMZP3	1.73379	0.793382	3.50549	0.141781	1	0.05	0.956256	35	10	25	0.243013	0.140308
chr11_1575274_1593150_DUSP8	4.33163	0.519577	36.1122	0.142723	1	0.05	0.940062	4	2	2	0.0486027	0.0112246
chr8_121072019_121384275_COL14A1	4.33163	0.519577	36.1122	0.142723	1	0.05	0.940062	4	2	2	0.0486027	0.0112246
chr8_133879203_134147147_TG	4.33163	0.519577	36.1122	0.142723	1	0.05	0.940062	4	2	2	0.0486027	0.0112246
chr7_103112231_103629963_RELN	4.33163	0.519577	36.1122	0.142723	1	0.05	0.940062	4	2	2	0.0486027	0.0112246
chr10_81142081_81205383_ZCCHC24	4.33163	0.519577	36.1122	0.142723	1	0.05	0.940062	4	2	2	0.0486027	0.0112246
chr11_17407406_17410878_KCNJ11	4.33163	0.519577	36.1122	0.142723	1	0.05	0.940062	4	2	2	0.0486027	0.0112246
chr4_91048686_92523064_CCSER1	4.33163	0.519577	36.1122	0.142723	1	0.05	0.940062	4	2	2	0.0486027	0.0112246
chr8_39792133_39873910_IDO2	4.33163	0.519577	36.1122	0.142723	1	0.05	0.940062	4	2	2	0.0486027	0.0112246
chr15_79102829_79190475_MORF4L1	4.33163	0.519577	36.1122	0.142723	1	0.05	0.940062	4	2	2	0.0486027	0.0112246
chr5_65892176_66465423_MAST4	4.33163	0.519577	36.1122	0.142723	1	0.05	0.940062	4	2	2	0.0486027	0.0112246
chr19_42254885_42276113_CEACAM6	4.33163	0.519577	36.1122	0.142723	1	0.05	0.940062	4	2	2	0.0486027	0.0112246
chr1_1215816_1227409_SCNN1D	4.33163	0.519577	36.1122	0.142723	1	0.05	0.940062	4	2	2	0.0486027	0.0112246
chr1_1227756_1244989_ACAP3	4.33163	0.519577	36.1122	0.142723	1	0.05	0.940062	4	2	2	0.0486027	0.0112246
chr10_20105168_20578785_PLXDC2	4.33163	0.519577	36.1122	0.142723	1	0.05	0.940062	4	2	2	0.0486027	0.0112246
chr19_37902057_37960177_ZNF569	4.33163	0.519577	36.1122	0.142723	1	0.05	0.940062	4	2	2	0.0486027	0.0112246
chr11_65343509_65360121_EHBP1L1	4.33163	0.519577	36.1122	0.142723	1	0.05	0.940062	4	2	2	0.0486027	0.0112246
chr20_23728190_23731905_CST1	4.33163	0.519577	36.1122	0.142723	1	0.05	0.940062	4	2	2	0.0486027	0.0112246
chr21_46825052_46933634_COL18A1	4.33163	0.519577	36.1122	0.142723	1	0.05	0.940062	4	2	2	0.0486027	0.0112246
chr22_38480896_38506677_BAIAP2L2	4.33163	0.519577	36.1122	0.142723	1	0.05	0.940062	4	2	2	0.0486027	0.0112246
chr2_47572297_47614740_EPCAM	4.33163	0.519577	36.1122	0.142723	1	0.5	0.452198	4	2	2	0.0486027	0.0112246
chr4_5712924_5830772_EVC	4.33163	0.519577	36.1122	0.142723	1	0.05	0.940062	4	2	2	0.0486027	0.0112246
chr4_5749811_5894785_CRMP1	4.33163	0.519577	36.1122	0.142723	1	0.05	0.940062	4	2	2	0.0486027	0.0112246
chr9_113431051_113563859_MUSK	4.33163	0.519577	36.1122	0.142723	1	0.05	0.940062	4	2	2	0.0486027	0.0112246
chr10_6469105_6622263_PRKCQ	4.33163	0.519577	36.1122	0.142723	1	0.05	0.940062	4	2	2	0.0486027	0.0112246
chr1_240177648_240638489_FMN2	4.33163	0.519577	36.1122	0.142723	1	0.05	0.940062	4	2	2	0.0486027	0.0112246
chr2_97541620_97684175_FAM178B	4.33163	0.519577	36.1122	0.142723	1	0.05	0.940062	4	2	2	0.0486027	0.0112246
chr6_41514164_41570122_FOXP4	4.33163	0.519577	36.1122	0.142723	1	0.05	0.940062	4	2	2	0.0486027	0.0112246
chr7_128470431_128499328_FLNC	4.33163	0.519577	36.1122	0.142723	1	0.05	0.940062	4	2	2	0.0486027	0.0112246
chr8_26605667_26724790_ADRA1A	4.33163	0.519577	36.1122	0.142723	1	0.05	0.940062	4	2	2	0.0486027	0.0112246
chr8_97657455_98161882_CPQ	4.33163	0.519577	36.1122	0.142723	1	0.05	0.940062	4	2	2	0.0486027	0.0112246
chr14_60062694_60337684_RTN1	4.33163	0.519577	36.1122	0.142723	1	0.05	0.940062	4	2	2	0.0486027	0.0112246
chr19_45417504_45422606_APOC1	4.33163	0.519577	36.1122	0.142723	1	0.05	0.940062	4	2	2	0.0486027	0.0112246
chr19_55525073_55549632_GP6	4.33163	0.519577	36.1122	0.142723	1	0.05	0.940062	4	2	2	0.0486027	0.0112246
chr2_38150330_38294285_RMDN2	4.33163	0.519577	36.1122	0.142723	1	0.05	0.940062	4	2	2	0.0486027	0.0112246
chr5_133450402_133487556_TCF7	4.33163	0.519577	36.1122	0.142723	1	0.05	0.940062	4	2	2	0.0486027	0.0112246
chr8_11653082_11696818_FDFT1	4.33163	0.519577	36.1122	0.142723	1	0.05	0.940062	4	2	2	0.0486027	0.0112246
chr10_128593978_129250781_DOCK1	4.33163	0.519577	36.1122	0.142723	1	0.05	0.940062	4	2	2	0.0486027	0.0112246
chr1_109792641_109818372_CELSR2	4.33163	0.519577	36.1122	0.142723	1	0.05	0.940062	4	2	2	0.0486027	0.0112246
chr1_39351479_39407471_RHBDL2	4.33163	0.519577	36.1122	0.142723	1	0.05	0.940062	4	2	2	0.0486027	0.0112246
chr3_66429221_66551687_LRIG1	4.33163	0.519577	36.1122	0.142723	1	0.05	0.940062	4	2	2	0.0486027	0.0112246
chr5_136310987_136934068_SPOCK1	4.33163	0.519577	36.1122	0.142723	1	0.05	0.940062	4	2	2	0.0486027	0.0112246
chr19_22939007_22966909_ZNF99	4.33163	0.519577	36.1122	0.142723	1	0.05	0.940062	4	2	2	0.0486027	0.0112246
chr19_33668509_33698694_LRP3	4.33163	0.519577	36.1122	0.142723	1	0.05	0.940062	4	2	2	0.0486027	0.0112246
chr7_5659678_5821370_RNF216	4.33163	0.519577	36.1122	0.142723	1	0.05	0.940062	4	2	2	0.0486027	0.0112246
chr8_142217265_142318404_SLC45A4	4.33163	0.519577	36.1122	0.142723	1	0.05	0.940062	4	2	2	0.0486027	0.0112246
chr11_62201016_62323707_AHNAK	4.33163	0.519577	36.1122	0.142723	1	0.05	0.940062	4	2	2	0.0486027	0.0112246
chr17_74305567_74380602_PRPSAP1	4.33163	0.519577	36.1122	0.142723	1	0.05	0.940062	4	2	2	0.0486027	0.0112246
chr22_32908539_33454358_SYN3	4.33163	0.519577	36.1122	0.142723	1	0.05	0.940062	4	2	2	0.0486027	0.0112246
chr2_3383446_3488865_TRAPPC12	4.33163	0.519577	36.1122	0.142723	1	0.05	0.940062	4	2	2	0.0486027	0.0112246
chr6_130334844_130462594_L3MBTL3	4.33163	0.519577	36.1122	0.142723	1	0.05	0.940062	4	2	2	0.0486027	0.0112246
chr8_25042238_25275598_DOCK5	4.33163	0.519577	36.1122	0.142723	1	0.05	0.940062	4	2	2	0.0486027	0.0112246
chr17_46908350_46943884_CALCOCO2	4.33163	0.519577	36.1122	0.142723	1	0.05	0.940062	4	2	2	0.0486027	0.0112246
chr12_83080659_83528649_TMTC2	0.755257	0.508902	1.08463	0.144577	1	0.05	0.974359	215	32	183	0.777643	1.02705
chr16_3115298_3131908_IL32	2.47573	0.648176	8.20186	0.14824	1	0.05	0.94509	11	4	7	0.0972053	0.0392861
chr9_2015342_2193624_SMARCA2	2.47573	0.648176	8.20186	0.14824	1	0.05	0.94509	11	4	7	0.0972053	0.0392861
chr17_62293_236045_RPH3AL	2.47573	0.648176	8.20186	0.14824	1	0.05	0.94509	11	4	7	0.0972053	0.0392861
chr15_33057747_33486897_FMN1	0.346084	0.0556707	1.16133	0.148482	1	0.05	0.942801	27	2	25	0.0486027	0.140308
chr17_61957578_61959295_GH2	1.47264	0.838858	2.46624	0.156794	1	0.05	0.967475	71	18	53	0.437424	0.297452
chr3_61547243_62283288_PTPRG	1.47264	0.838858	2.46624	0.156794	1	0.05	0.967475	71	18	53	0.437424	0.297452
chr20_40701392_41818610_PTPRT	1.40494	0.858434	2.21439	0.15753	1	0.05	0.970786	94	23	71	0.558931	0.398473
chr23_7866288_7895780_PNPLA4	2.16642	0.674493	6.09984	0.158322	1	0.05	0.949684	15	5	10	0.121507	0.056123
chr23_7137497_7272851_STS	1.99993	0.702256	5.06391	0.160474	1	0.05	0.95247	19	6	13	0.145808	0.0729599
chr22_31089769_31303811_OSBP2	1.99993	0.702256	5.06391	0.160474	1	0.05	0.95247	19	6	13	0.145808	0.0729599
chr17_61986957_61996198_CSHL1	1.64414	0.78537	3.19969	0.160775	1	0.05	0.961165	40	11	29	0.267315	0.162757
chr15_47476298_48066420_SEMA6D	1.42294	0.848272	2.29098	0.161733	1	0.05	0.970183	85	21	64	0.510328	0.359187
chr12_21950335_22094336_ABCC9	0.24039	0.0133572	1.16362	0.162914	1	0.05	0.942953	19	1	18	0.0243013	0.101021
chr1_57460451_59012406_DAB1	0.24039	0.0133572	1.16362	0.162914	1	0.05	0.942953	19	1	18	0.0243013	0.101021
chr8_92114060_92231464_LRRC69	0.527476	0.182041	1.21524	0.177184	1	0.05	0.956149	46	5	41	0.121507	0.230104
chr6_154475631_154677926_IPCEF1	0.254537	0.0141228	1.23902	0.181667	1	0.05	0.945175	18	1	17	0.0243013	0.0954091
chr17_43699267_43913194_CRHR1	0.254537	0.0141228	1.23902	0.181667	1	0.05	0.945175	18	1	17	0.0243013	0.0954091
chr8_18027986_18081198_NAT1	1.73343	0.717815	3.79699	0.188889	1	0.05	0.960826	28	8	20	0.194411	0.112246
chr8_13947373_15095848_SGCZ	1.58925	0.761062	3.08053	0.189283	1	0.2	0.853676	41	11	30	0.267315	0.168369
chr16_52471917_52581714_TOX3	2.59917	0.532907	10.5972	0.191014	1	0.05	0.949391	8	3	5	0.072904	0.0280615
chr17_44107282_44302733_KANSL1	2.59917	0.532907	10.5972	0.191014	1	0.05	0.949391	8	3	5	0.072904	0.0280615
chr11_24518516_25104150_LUZP2	2.59917	0.532907	10.5972	0.191014	1	0.05	0.949391	8	3	5	0.072904	0.0280615
chr17_39196811_39197713_KRTAP1-1	2.59917	0.532907	10.5972	0.191014	1	0.05	0.949391	8	3	5	0.072904	0.0280615
chr17_39202793_39203568_KRTAP2-1	2.59917	0.532907	10.5972	0.191014	1	0.05	0.949391	8	3	5	0.072904	0.0280615
chr17_39210750_39211482_KRTAP2-2	2.59917	0.532907	10.5972	0.191014	1	0.05	0.949391	8	3	5	0.072904	0.0280615
chr17_39215495_39216344_KRTAP2-3	2.59917	0.532907	10.5972	0.191014	1	0.05	0.949391	8	3	5	0.072904	0.0280615
chr19_55155340_55181810_LILRB4	2.59917	0.532907	10.5972	0.191014	1	0.05	0.949391	8	3	5	0.072904	0.0280615
chr12_50898768_51142450_DIP2B	2.59917	0.532907	10.5972	0.191014	1	0.05	0.949391	8	3	5	0.072904	0.0280615
chr5_82373317_82649606_XRCC4	2.59917	0.532907	10.5972	0.191014	1	0.05	0.949391	8	3	5	0.072904	0.0280615
chr17_15207128_15244958_TEKT3	2.59917	0.532907	10.5972	0.191014	1	0.05	0.949391	8	3	5	0.072904	0.0280615
chr17_15339332_15406922_CDRT4	2.59917	0.532907	10.5972	0.191014	1	0.05	0.949391	8	3	5	0.072904	0.0280615
chr2_169921299_169952677_DHRS9	2.59917	0.532907	10.5972	0.191014	1	0.05	0.949391	8	3	5	0.072904	0.0280615
chr1_71861623_72748417_NEGR1	2.59917	0.532907	10.5972	0.191014	1	0.05	0.949391	8	3	5	0.072904	0.0280615
chr15_25068794_25223870_SNRPN	2.59917	0.532907	10.5972	0.191014	1	0.05	0.949391	8	3	5	0.072904	0.0280615
chr17_3617922_3704537_ITGAE	2.59917	0.532907	10.5972	0.191014	1	0.05	0.949391	8	3	5	0.072904	0.0280615
chr17_77085427_77613550_RBFOX3	0.270456	0.0149816	1.32481	0.203074	1	0.05	0.947315	17	1	16	0.0243013	0.0897968
chr9_4490444_4587469_SLC1A1	1.85697	0.657245	4.63174	0.204918	1	0.05	0.959047	20	6	14	0.145808	0.0785722
chr23_66764465_66950461_AR	0.393343	0.0629995	1.33489	0.206385	1	0.05	0.95104	24	2	22	0.0486027	0.123471
chr7_14184674_15014402_DGKB	2.16614	0.577891	6.87951	0.207052	1	0.05	0.954373	12	4	8	0.0972053	0.0448984
chr2_115199876_116603328_DPP10	2.16614	0.577891	6.87951	0.207052	1	0.05	0.954373	12	4	8	0.0972053	0.0448984
chr16_84255823_84273356_KCNG4	2.16614	0.577891	6.87951	0.207052	1	0.05	0.954373	12	4	8	0.0972053	0.0448984
chr4_9172135_9178453_FAM90A26	2.16614	0.577891	6.87951	0.207052	1	0.05	0.954373	12	4	8	0.0972053	0.0448984
chr4_9212383_9213975_USP17L10	2.16614	0.577891	6.87951	0.207052	1	0.05	0.954373	12	4	8	0.0972053	0.0448984
chr4_9212383_9228214_USP17L13	2.16614	0.577891	6.87951	0.207052	1	0.05	0.954373	12	4	8	0.0972053	0.0448984
chr4_9217131_9218723_USP17L11	2.16614	0.577891	6.87951	0.207052	1	0.05	0.954373	12	4	8	0.0972053	0.0448984
chr4_9221878_9223470_USP17L12	2.16614	0.577891	6.87951	0.207052	1	0.05	0.954373	12	4	8	0.0972053	0.0448984
chr4_9236111_9237700_USP17L15	2.16614	0.577891	6.87951	0.207052	1	0.05	0.954373	12	4	8	0.0972053	0.0448984
chr4_9245605_9247197_USP17L17	2.16614	0.577891	6.87951	0.207052	1	0.05	0.954373	12	4	8	0.0972053	0.0448984
chr4_9250356_9251948_USP17L18	2.16614	0.577891	6.87951	0.207052	1	0.05	0.954373	12	4	8	0.0972053	0.0448984
chr4_9255104_9256696_USP17L19	2.16614	0.577891	6.87951	0.207052	1	0.05	0.954373	12	4	8	0.0972053	0.0448984
chr4_9259850_9261442_USP17L20	2.16614	0.577891	6.87951	0.207052	1	0.05	0.954373	12	4	8	0.0972053	0.0448984
chr4_9264598_9266190_USP17L21	2.16614	0.577891	6.87951	0.207052	1	0.05	0.954373	12	4	8	0.0972053	0.0448984
chr4_9269345_9270937_USP17L22	2.16614	0.577891	6.87951	0.207052	1	0.05	0.954373	12	4	8	0.0972053	0.0448984
chr4_9326891_9328483_USP17L24	2.16614	0.577891	6.87951	0.207052	1	0.05	0.954373	12	4	8	0.0972053	0.0448984
chr4_9331637_9333229_USP17L25	2.16614	0.577891	6.87951	0.207052	1	0.05	0.954373	12	4	8	0.0972053	0.0448984
chr4_9336384_9337976_USP17L26	2.16614	0.577891	6.87951	0.207052	1	0.05	0.954373	12	4	8	0.0972053	0.0448984
chr4_9341129_9342721_USP17L5	2.16614	0.577891	6.87951	0.207052	1	0.05	0.954373	12	4	8	0.0972053	0.0448984
chr4_9345874_9347466_USP17L27	2.16614	0.577891	6.87951	0.207052	1	0.05	0.954373	12	4	8	0.0972053	0.0448984
chr4_9350619_9352211_USP17L28	2.16614	0.577891	6.87951	0.207052	1	0.05	0.954373	12	4	8	0.0972053	0.0448984
chr4_9355364_9356956_USP17L29	2.16614	0.577891	6.87951	0.207052	1	0.05	0.954373	12	4	8	0.0972053	0.0448984
chr4_9364855_9366447_USP17L30	2.16614	0.577891	6.87951	0.207052	1	0.05	0.954373	12	4	8	0.0972053	0.0448984
chr22_28144265_28197486_MN1	2.16614	0.577891	6.87951	0.207052	1	0.05	0.954373	12	4	8	0.0972053	0.0448984
chr22_45277042_45405880_PHF21B	1.96937	0.620199	5.41744	0.209165	1	0.05	0.957262	16	5	11	0.121507	0.0617353
chr8_18384811_18942240_PSD3	1.21603	0.88122	1.64826	0.21977	1	0.05	0.983934	233	51	182	1.23937	1.02144
chr22_43506754_43525718_BIK	0.288499	0.0159515	1.42328	0.227622	1	0.05	0.949372	16	1	15	0.0243013	0.0841845
chr17_33762115_33775856_SLFN13	0.798446	0.543899	1.13686	0.229903	1	0.05	0.981911	218	34	184	0.826245	1.03266
chr19_53341261_53360902_ZNF468	0.691903	0.357249	1.22439	0.2369	1	0.05	0.972552	87	12	75	0.291616	0.420923
chr4_93225550_94695707_GRID2	1.68506	0.654641	3.87077	0.241777	1	0.05	0.964789	25	7	18	0.170109	0.101021
chr9_6720863_7175648_KDM4C	1.41347	0.762539	2.47281	0.245288	1	0.05	0.974095	61	15	46	0.36452	0.258166
chr12_40148823_40499891_SLC2A13	2.88759	0.380243	17.4335	0.245468	1	0.05	0.951856	5	2	3	0.0486027	0.0168369
chr12_79257773_79845788_SYT1	2.88759	0.380243	17.4335	0.245468	1	0.05	0.951856	5	2	3	0.0486027	0.0168369
chr4_95679119_96079599_BMPR1B	2.88759	0.380243	17.4335	0.245468	1	0.05	0.951856	5	2	3	0.0486027	0.0168369
chr12_51487446_51566926_TFCP2	2.88759	0.380243	17.4335	0.245468	1	0.05	0.951856	5	2	3	0.0486027	0.0168369
chr7_5346421_5465045_TNRC18	2.88759	0.380243	17.4335	0.245468	1	0.05	0.951856	5	2	3	0.0486027	0.0168369
chr7_6061881_6098861_EIF2AK1	2.88759	0.380243	17.4335	0.245468	1	0.05	0.951856	5	2	3	0.0486027	0.0168369
chr9_124584207_124855885_TTLL11	2.88759	0.380243	17.4335	0.245468	1	0.05	0.951856	5	2	3	0.0486027	0.0168369
chr12_13693165_14133053_GRIN2B	2.88759	0.380243	17.4335	0.245468	1	0.05	0.951856	5	2	3	0.0486027	0.0168369
chr10_29577990_29607257_LYZL1	2.88759	0.380243	17.4335	0.245468	1	0.05	0.951856	5	2	3	0.0486027	0.0168369
chr14_20482419_20483352_OR4K14	2.88759	0.380243	17.4335	0.245468	1	0.05	0.951856	5	2	3	0.0486027	0.0168369
chr14_33404139_34273382_NPAS3	2.88759	0.380243	17.4335	0.245468	1	0.05	0.951856	5	2	3	0.0486027	0.0168369
chr5_132532147_132948255_FSTL4	2.88759	0.380243	17.4335	0.245468	1	0.05	0.951856	5	2	3	0.0486027	0.0168369
chr5_78365540_78385289_BHMT2	2.88759	0.380243	17.4335	0.245468	1	0.05	0.951856	5	2	3	0.0486027	0.0168369
chr8_8640864_8751155_MFHAS1	2.88759	0.380243	17.4335	0.245468	1	0.05	0.951856	5	2	3	0.0486027	0.0168369
chr19_53267448_53290044_ZNF600	2.88759	0.380243	17.4335	0.245468	1	0.05	0.951856	5	2	3	0.0486027	0.0168369
chr1_45809555_45956872_TESK2	2.88759	0.380243	17.4335	0.245468	1	0.05	0.951856	5	2	3	0.0486027	0.0168369
chr2_205410516_206484886_PARD3B	2.88759	0.380243	17.4335	0.245468	1	0.05	0.951856	5	2	3	0.0486027	0.0168369
chr10_68685764_68859588_LRRTM3	2.88759	0.380243	17.4335	0.245468	1	0.05	0.951856	5	2	3	0.0486027	0.0168369
chr11_120382468_120859613_GRIK4	2.88759	0.380243	17.4335	0.245468	1	0.05	0.951856	5	2	3	0.0486027	0.0168369
chr17_9153788_9479908_STX8	2.88759	0.380243	17.4335	0.245468	1	0.05	0.951856	5	2	3	0.0486027	0.0168369
chr19_11925099_11946016_ZNF440	2.88759	0.380243	17.4335	0.245468	1	0.05	0.951856	5	2	3	0.0486027	0.0168369
chr19_19496635_19619740_GATAD2A	2.88759	0.380243	17.4335	0.245468	1	0.05	0.951856	5	2	3	0.0486027	0.0168369
chr2_103089762_103150431_SLC9A4	2.88759	0.380243	17.4335	0.245468	1	0.05	0.951856	5	2	3	0.0486027	0.0168369
chr2_135894486_136288806_ZRANB3	2.88759	0.380243	17.4335	0.245468	1	0.05	0.951856	5	2	3	0.0486027	0.0168369
chr2_167744997_168116263_XIRP2	2.88759	0.380243	17.4335	0.245468	1	0.05	0.951856	5	2	3	0.0486027	0.0168369
chr2_215590370_215674428_BARD1	2.88759	0.380243	17.4335	0.245468	1	0.05	0.951856	5	2	3	0.0486027	0.0168369
chr2_43864412_43995126_PLEKHH2	2.88759	0.380243	17.4335	0.245468	1	0.05	0.951856	5	2	3	0.0486027	0.0168369
chr3_118619404_118864915_IGSF11	2.88759	0.380243	17.4335	0.245468	1	0.05	0.951856	5	2	3	0.0486027	0.0168369
chr5_118173017_118324240_DTWD2	2.88759	0.380243	17.4335	0.245468	1	0.05	0.951856	5	2	3	0.0486027	0.0168369
chr11_28129795_28355054_METTL15	2.88759	0.380243	17.4335	0.245468	1	0.05	0.951856	5	2	3	0.0486027	0.0168369
chr11_30851916_31391357_DCDC1	2.88759	0.380243	17.4335	0.245468	1	0.05	0.951856	5	2	3	0.0486027	0.0168369
chr11_4660945_4662068_OR51D1	2.88759	0.380243	17.4335	0.245468	1	0.05	0.951856	5	2	3	0.0486027	0.0168369
chr11_4664650_4676718_OR51E1	2.88759	0.380243	17.4335	0.245468	1	0.05	0.951856	5	2	3	0.0486027	0.0168369
chr13_32605437_32870794_FRY	2.88759	0.380243	17.4335	0.245468	1	0.05	0.951856	5	2	3	0.0486027	0.0168369
chr19_19779605_19794318_ZNF101	2.88759	0.380243	17.4335	0.245468	1	0.05	0.951856	5	2	3	0.0486027	0.0168369
chr1_9095166_9148537_SLC2A5	2.88759	0.380243	17.4335	0.245468	1	0.05	0.951856	5	2	3	0.0486027	0.0168369
chr7_143452182_143454789_CTAGE6	2.88759	0.380243	17.4335	0.245468	1	0.05	0.951856	5	2	3	0.0486027	0.0168369
chr7_143657027_143658108_OR2F1	2.88759	0.380243	17.4335	0.245468	1	0.05	0.951856	5	2	3	0.0486027	0.0168369
chr7_143701022_143702068_OR6B1	2.88759	0.380243	17.4335	0.245468	1	0.05	0.951856	5	2	3	0.0486027	0.0168369
chr7_143747461_143748473_OR2A5	2.88759	0.380243	17.4335	0.245468	1	0.05	0.951856	5	2	3	0.0486027	0.0168369
chr7_143771275_143772288_OR2A25	2.88759	0.380243	17.4335	0.245468	1	0.05	0.951856	5	2	3	0.0486027	0.0168369
chr7_143792141_143793186_OR2A12	2.88759	0.380243	17.4335	0.245468	1	0.05	0.951856	5	2	3	0.0486027	0.0168369
chr7_143806607_143807657_OR2A2	2.88759	0.380243	17.4335	0.245468	1	0.05	0.951856	5	2	3	0.0486027	0.0168369
chr7_143826151_143827162_OR2A14	2.88759	0.380243	17.4335	0.245468	1	0.05	0.951856	5	2	3	0.0486027	0.0168369
chr11_104896170_104972158_CASP1	2.88759	0.380243	17.4335	0.245468	1	0.05	0.951856	5	2	3	0.0486027	0.0168369
chr11_104912053_104972158_CARD16	2.88759	0.380243	17.4335	0.245468	1	0.05	0.951856	5	2	3	0.0486027	0.0168369
chr2_85621871_85645555_CAPG	2.88759	0.380243	17.4335	0.245468	1	0.05	0.951856	5	2	3	0.0486027	0.0168369
chr8_8859657_8974256_ERI1	2.88759	0.380243	17.4335	0.245468	1	0.05	0.951856	5	2	3	0.0486027	0.0168369
chr17_19581601_19622292_SLC47A2	2.88759	0.380243	17.4335	0.245468	1	0.05	0.951856	5	2	3	0.0486027	0.0168369
chr9_72042446_72287222_APBA1	2.88759	0.380243	17.4335	0.245468	1	0.05	0.951856	5	2	3	0.0486027	0.0168369
chr10_73156691_73575702_CDH23	2.88759	0.380243	17.4335	0.245468	1	0.05	0.951856	5	2	3	0.0486027	0.0168369
chr12_109252708_109294819_DAO	2.88759	0.380243	17.4335	0.245468	1	0.05	0.951856	5	2	3	0.0486027	0.0168369
chr16_68670092_68756519_CDH3	2.88759	0.380243	17.4335	0.245468	1	0.05	0.951856	5	2	3	0.0486027	0.0168369
chr2_132222473_132250316_MZT2A	2.88759	0.380243	17.4335	0.245468	1	0.05	0.951856	5	2	3	0.0486027	0.0168369
chr5_109624934_110074657_TMEM232	2.88759	0.380243	17.4335	0.245468	1	0.05	0.951856	5	2	3	0.0486027	0.0168369
chr7_119913722_120390385_KCND2	2.88759	0.380243	17.4335	0.245468	1	0.05	0.951856	5	2	3	0.0486027	0.0168369
chr9_39355699_39361956_SPATA31A1	2.88759	0.380243	17.4335	0.245468	1	0.05	0.951856	5	2	3	0.0486027	0.0168369
chr9_40700291_40706537_SPATA31A3	2.88759	0.380243	17.4335	0.245468	1	0.05	0.951856	5	2	3	0.0486027	0.0168369
chr9_40760700_40836415_ZNF658	2.88759	0.380243	17.4335	0.245468	1	0.05	0.951856	5	2	3	0.0486027	0.0168369
chr9_41500679_41506925_SPATA31A5	2.88759	0.380243	17.4335	0.245468	1	0.05	0.951856	5	2	3	0.0486027	0.0168369
chr1_159921282_159924044_SLAMF9	2.88759	0.380243	17.4335	0.245468	1	0.05	0.951856	5	2	3	0.0486027	0.0168369
chr20_31749574_31769218_BPIFA2	2.88759	0.380243	17.4335	0.245468	1	0.05	0.951856	5	2	3	0.0486027	0.0168369
chr20_31805116_31815564_BPIFA3	2.88759	0.380243	17.4335	0.245468	1	0.05	0.951856	5	2	3	0.0486027	0.0168369
chr20_31823801_31831115_BPIFA1	2.88759	0.380243	17.4335	0.245468	1	0.05	0.951856	5	2	3	0.0486027	0.0168369
chr18_59000815_59223006_CDH20	2.88759	0.380243	17.4335	0.245468	1	0.05	0.951856	5	2	3	0.0486027	0.0168369
chr3_141043055_141168634_ZBTB38	1.3248	0.802435	2.10049	0.249463	1	0.05	0.978317	94	22	72	0.534629	0.404086
chr14_68286496_69196935_RAD51B	1.48975	0.716704	2.86675	0.254672	1	0.05	0.971256	43	11	32	0.267315	0.179594
chr4_172733405_173962710_GALNTL6	0.499252	0.119002	1.41841	0.254772	1	0.05	0.959042	29	3	26	0.072904	0.14592
chr13_20977806_21099996_CRYL1	1.73307	0.617679	4.26635	0.25526	1	0.05	0.96405	21	6	15	0.145808	0.0841845
chr1_92145902_92371892_TGFBR3	1.73307	0.617679	4.26635	0.25526	1	0.05	0.96405	21	6	15	0.145808	0.0841845
chr9_5357973_5437878_PLGRKT	0.309121	0.0170557	1.53745	0.255914	1	0.05	0.951348	15	1	14	0.0243013	0.0785722
chr18_64168320_64271375_CDH19	0.309121	0.0170557	1.53745	0.255914	1	0.05	0.951348	15	1	14	0.0243013	0.0785722
chr22_30279144_30426855_MTMR3	0.309121	0.0170557	1.53745	0.255914	1	0.05	0.951348	15	1	14	0.0243013	0.0785722
chr2_40324410_40838193_SLC8A1	0.309121	0.0170557	1.53745	0.255914	1	0.05	0.951348	15	1	14	0.0243013	0.0785722
chr11_6806248_6807245_OR2AG1	0.309121	0.0170557	1.53745	0.255914	1	0.05	0.951348	15	1	14	0.0243013	0.0785722
chr3_54156574_55108584_CACNA2D3	0.309121	0.0170557	1.53745	0.255914	1	0.05	0.951348	15	1	14	0.0243013	0.0785722
chr1_245912642_246670614_SMYD3	0.432726	0.0690596	1.48239	0.258724	1	0.05	0.955764	22	2	20	0.0486027	0.112246
chr3_170136653_170578169_CLDN11	1.80515	0.574035	4.86959	0.267413	1	0.05	0.962845	17	5	12	0.121507	0.0673476
chr9_3824127_4348392_GLIS3	1.44463	0.719981	2.698	0.270426	1	0.05	0.973285	48	12	36	0.291616	0.202043
chr12_52862300_52867569_KRT6C	0.618016	0.235567	1.34634	0.270549	1	0.05	0.967429	48	6	42	0.145808	0.235717
chr5_10971952_11904155_CTNND2	2.16586	0.456904	8.21287	0.27457	1	0.05	0.957732	9	3	6	0.072904	0.0336738
chr17_15133095_15168643_PMP22	2.16586	0.456904	8.21287	0.27457	1	0.05	0.957732	9	3	6	0.072904	0.0336738
chr4_145030457_145061904_GYPA	2.16586	0.456904	8.21287	0.27457	1	0.05	0.957732	9	3	6	0.072904	0.0336738
chr3_17198654_18486309_TBC1D5	2.16586	0.456904	8.21287	0.27457	1	0.05	0.957732	9	3	6	0.072904	0.0336738
chr19_41497204_41524303_CYP2B6	1.92535	0.521443	5.91529	0.275839	1	0.05	0.96092	13	4	9	0.0972053	0.0505107
chr15_22833395_22873892_TUBGCP5	1.31365	0.775831	2.12705	0.286268	1	0.05	0.979322	86	20	66	0.486027	0.370412
chr15_22892005_23006016_CYFIP1	1.31365	0.775831	2.12705	0.286268	1	0.05	0.979322	86	20	66	0.486027	0.370412
chr2_234627424_234681945_UGT1A4	0.332917	0.0183222	1.67144	0.288699	1	0.05	0.953238	14	1	13	0.0243013	0.0729599
chr7_5919458_5925993_OCM	0.332917	0.0183222	1.67144	0.288699	1	0.05	0.953238	14	1	13	0.0243013	0.0729599
chr2_133429374_134326034_NCKAP5	1.59628	0.623137	3.63551	0.290536	1	0.05	0.968426	26	7	19	0.170109	0.106634
chr17_1682779_1733928_SMYD4	4.33082	0.171235	109.534	0.30003	1	0.05	0.951398	2	1	1	0.0243013	0.0056123
chr5_140480234_140483406_PCDHB3	4.33082	0.171235	109.534	0.30003	1	0.05	0.951398	2	1	1	0.0243013	0.0056123
chr2_159651829_159719293_DAPL1	4.33082	0.171235	109.534	0.30003	1	0.05	0.951398	2	1	1	0.0243013	0.0056123
chr3_19189946_19577138_KCNH8	4.33082	0.171235	109.534	0.30003	1	0.05	0.951398	2	1	1	0.0243013	0.0056123
chr8_134467091_134584183_ST3GAL1	4.33082	0.171235	109.534	0.30003	1	0.05	0.951398	2	1	1	0.0243013	0.0056123
chr11_7110165_7112379_RBMXL2	4.33082	0.171235	109.534	0.30003	1	0.05	0.951398	2	1	1	0.0243013	0.0056123
chr15_50150435_50475014_ATP8B4	4.33082	0.171235	109.534	0.30003	1	0.05	0.951398	2	1	1	0.0243013	0.0056123
chr16_1203241_1271771_CACNA1H	4.33082	0.171235	109.534	0.30003	1	0.05	0.951398	2	1	1	0.0243013	0.0056123
chr16_1271651_1275257_TPSG1	4.33082	0.171235	109.534	0.30003	1	0.05	0.951398	2	1	1	0.0243013	0.0056123
chr19_1248552_1259142_MIDN	4.33082	0.171235	109.534	0.30003	1	0.05	0.951398	2	1	1	0.0243013	0.0056123
chr19_1259384_1274879_CIRBP	4.33082	0.171235	109.534	0.30003	1	0.05	0.951398	2	1	1	0.0243013	0.0056123
chr19_18451397_18480760_PGPEP1	4.33082	0.171235	109.534	0.30003	1	0.05	0.951398	2	1	1	0.0243013	0.0056123
chr1_1243947_1247057_PUSL1	4.33082	0.171235	109.534	0.30003	1	0.05	0.951398	2	1	1	0.0243013	0.0056123
chr7_94138531_94186331_CASD1	4.33082	0.171235	109.534	0.30003	1	0.05	0.951398	2	1	1	0.0243013	0.0056123
chr9_75136717_75451267_TMC1	4.33082	0.171235	109.534	0.30003	1	0.05	0.951398	2	1	1	0.0243013	0.0056123
chr10_134210672_134231367_PWWP2B	4.33082	0.171235	109.534	0.30003	1	0.05	0.951398	2	1	1	0.0243013	0.0056123
chr11_59939081_59952139_MS4A6A	4.33082	0.171235	109.534	0.30003	1	0.05	0.951398	2	1	1	0.0243013	0.0056123
chr13_110801318_110959496_COL4A1	4.33082	0.171235	109.534	0.30003	1	0.05	0.951398	2	1	1	0.0243013	0.0056123
chr14_100204030_100408397_EML1	4.33082	0.171235	109.534	0.30003	1	0.05	0.951398	2	1	1	0.0243013	0.0056123
chr17_80036214_80056208_FASN	4.33082	0.171235	109.534	0.30003	1	0.05	0.951398	2	1	1	0.0243013	0.0056123
chr1_201592411_201796102_NAV1	4.33082	0.171235	109.534	0.30003	1	0.05	0.951398	2	1	1	0.0243013	0.0056123
chr22_19710468_19712294_GP1BB	4.33082	0.171235	109.534	0.30003	1	0.05	0.951398	2	1	1	0.0243013	0.0056123
chr22_25348697_25593415_KIAA1671	4.33082	0.171235	109.534	0.30003	1	0.05	0.951398	2	1	1	0.0243013	0.0056123
chr2_209025464_209028300_CRYGA	4.33082	0.171235	109.534	0.30003	1	0.05	0.951398	2	1	1	0.0243013	0.0056123
chr14_31494312_31562818_AP4S1	4.33082	0.171235	109.534	0.30003	1	0.05	0.951398	2	1	1	0.0243013	0.0056123
chr16_3018025_3030540_PKMYT1	4.33082	0.171235	109.534	0.30003	1	0.05	0.951398	2	1	1	0.0243013	0.0056123
chr16_3019246_3023490_PAQR4	4.33082	0.171235	109.534	0.30003	1	0.05	0.951398	2	1	1	0.0243013	0.0056123
chr17_6481468_6544247_KIAA0753	4.33082	0.171235	109.534	0.30003	1	0.05	0.951398	2	1	1	0.0243013	0.0056123
chr19_52298416_52329442_FPR3	4.33082	0.171235	109.534	0.30003	1	0.05	0.951398	2	1	1	0.0243013	0.0056123
chr22_39966758_40085742_CACNA1I	4.33082	0.171235	109.534	0.30003	1	0.05	0.951398	2	1	1	0.0243013	0.0056123
chr23_86772752_86925050_KLHL4	4.33082	0.171235	109.534	0.30003	1	0.05	0.951398	2	1	1	0.0243013	0.0056123
chr2_128994290_129076151_HS6ST1	4.33082	0.171235	109.534	0.30003	1	0.05	0.951398	2	1	1	0.0243013	0.0056123
chr2_9628615_9695921_ADAM17	4.33082	0.171235	109.534	0.30003	1	0.05	0.951398	2	1	1	0.0243013	0.0056123
chr3_38080696_38165516_DLEC1	4.33082	0.171235	109.534	0.30003	1	0.05	0.951398	2	1	1	0.0243013	0.0056123
chr5_57787262_57792917_GAPT	4.33082	0.171235	109.534	0.30003	1	0.05	0.951398	2	1	1	0.0243013	0.0056123
chr6_131160487_131384462_EPB41L2	4.33082	0.171235	109.534	0.30003	1	0.05	0.951398	2	1	1	0.0243013	0.0056123
chr6_28227098_28228736_NKAPL	4.33082	0.171235	109.534	0.30003	1	0.05	0.951398	2	1	1	0.0243013	0.0056123
chr7_36552456_36764154_AOAH	4.33082	0.171235	109.534	0.30003	1	0.05	0.951398	2	1	1	0.0243013	0.0056123
chr10_7601232_7708961_ITIH5	4.33082	0.171235	109.534	0.30003	1	0.05	0.951398	2	1	1	0.0243013	0.0056123
chr11_34172535_34379555_ABTB2	4.33082	0.171235	109.534	0.30003	1	0.05	0.951398	2	1	1	0.0243013	0.0056123
chr12_105413568_105478355_ALDH1L2	4.33082	0.171235	109.534	0.30003	1	0.05	0.951398	2	1	1	0.0243013	0.0056123
chr16_23614488_23652631_PALB2	4.33082	0.171235	109.534	0.30003	1	0.05	0.951398	2	1	1	0.0243013	0.0056123
chr19_11309971_11373157_DOCK6	4.33082	0.171235	109.534	0.30003	1	0.05	0.951398	2	1	1	0.0243013	0.0056123
chr19_57831877_57842144_ZNF543	4.33082	0.171235	109.534	0.30003	1	0.05	0.951398	2	1	1	0.0243013	0.0056123
chr21_45079429_45115958_RRP1B	4.33082	0.171235	109.534	0.30003	1	0.05	0.951398	2	1	1	0.0243013	0.0056123
chr21_45285067_45406417_AGPAT3	4.33082	0.171235	109.534	0.30003	1	0.05	0.951398	2	1	1	0.0243013	0.0056123
chr22_29723669_29819168_AP1B1	4.33082	0.171235	109.534	0.30003	1	0.05	0.951398	2	1	1	0.0243013	0.0056123
chr22_30116073_30127828_CABP7	4.33082	0.171235	109.534	0.30003	1	0.05	0.951398	2	1	1	0.0243013	0.0056123
chr23_50334647_50557302_SHROOM4	4.33082	0.171235	109.534	0.30003	1	0.05	0.951398	2	1	1	0.0243013	0.0056123
chr2_120770581_120936695_EPB41L5	4.33082	0.171235	109.534	0.30003	1	0.05	0.951398	2	1	1	0.0243013	0.0056123
chr3_56761446_57113357_ARHGEF3	4.33082	0.171235	109.534	0.30003	1	0.05	0.951398	2	1	1	0.0243013	0.0056123
chr4_1205236_1243741_CTBP1	4.33082	0.171235	109.534	0.30003	1	0.05	0.951398	2	1	1	0.0243013	0.0056123
chr4_123747863_123819391_FGF2	4.33082	0.171235	109.534	0.30003	1	0.05	0.951398	2	1	1	0.0243013	0.0056123
chr4_123809852_123844123_NUDT6	4.33082	0.171235	109.534	0.30003	1	0.05	0.951398	2	1	1	0.0243013	0.0056123
chr5_110073837_110100857_SLC25A46	4.33082	0.171235	109.534	0.30003	1	0.05	0.951398	2	1	1	0.0243013	0.0056123
chr6_26383324_26395102_BTN2A2	4.33082	0.171235	109.534	0.30003	1	0.05	0.951398	2	1	1	0.0243013	0.0056123
chr7_1727755_1787590_ELFN1	4.33082	0.171235	109.534	0.30003	1	0.05	0.951398	2	1	1	0.0243013	0.0056123
chr9_134133463_134151934_FAM78A	4.33082	0.171235	109.534	0.30003	1	0.05	0.951398	2	1	1	0.0243013	0.0056123
chr11_117103341_117157161_RNF214	4.33082	0.171235	109.534	0.30003	1	0.05	0.951398	2	1	1	0.0243013	0.0056123
chr12_27396901_27478892_STK38L	4.33082	0.171235	109.534	0.30003	1	0.05	0.951398	2	1	1	0.0243013	0.0056123
chr12_27619743_27655118_SMCO2	4.33082	0.171235	109.534	0.30003	1	0.05	0.951398	2	1	1	0.0243013	0.0056123
chr12_27676364_27848497_PPFIBP1	4.33082	0.171235	109.534	0.30003	1	0.05	0.951398	2	1	1	0.0243013	0.0056123
chr12_86372516_87232681_MGAT4C	4.33082	0.171235	109.534	0.30003	1	0.05	0.951398	2	1	1	0.0243013	0.0056123
chr13_100258919_100549387_CLYBL	4.33082	0.171235	109.534	0.30003	1	0.05	0.951398	2	1	1	0.0243013	0.0056123
chr13_45694650_45858237_GTF2F2	4.33082	0.171235	109.534	0.30003	1	0.05	0.951398	2	1	1	0.0243013	0.0056123
chr13_45766988_45775175_KCTD4	4.33082	0.171235	109.534	0.30003	1	0.05	0.951398	2	1	1	0.0243013	0.0056123
chr15_42867857_43013179_STARD9	4.33082	0.171235	109.534	0.30003	1	0.05	0.951398	2	1	1	0.0243013	0.0056123
chr15_45315302_45369383_SORD	4.33082	0.171235	109.534	0.30003	1	0.05	0.951398	2	1	1	0.0243013	0.0056123
chr17_7589389_7606820_WRAP53	4.33082	0.171235	109.534	0.30003	1	0.05	0.951398	2	1	1	0.0243013	0.0056123
chr1_1189289_1209265_UBE2J2	4.33082	0.171235	109.534	0.30003	1	0.05	0.951398	2	1	1	0.0243013	0.0056123
chr1_171060018_171086959_FMO3	4.33082	0.171235	109.534	0.30003	1	0.05	0.951398	2	1	1	0.0243013	0.0056123
chr20_61584052_61599949_SLC17A9	4.33082	0.171235	109.534	0.30003	1	0.05	0.951398	2	1	1	0.0243013	0.0056123
chr22_29702572_29708774_GAS2L1	4.33082	0.171235	109.534	0.30003	1	0.05	0.951398	2	1	1	0.0243013	0.0056123
chr2_166326157_166545917_CSRNP3	4.33082	0.171235	109.534	0.30003	1	0.05	0.951398	2	1	1	0.0243013	0.0056123
chr2_233470767_233547491_EFHD1	4.33082	0.171235	109.534	0.30003	1	0.05	0.951398	2	1	1	0.0243013	0.0056123
chr3_30647994_30735634_TGFBR2	4.33082	0.171235	109.534	0.30003	1	0.05	0.951398	2	1	1	0.0243013	0.0056123
chr5_43602794_43707507_NNT	4.33082	0.171235	109.534	0.30003	1	0.05	0.951398	2	1	1	0.0243013	0.0056123
chr5_7396321_7830194_ADCY2	4.33082	0.171235	109.534	0.30003	1	0.05	0.951398	2	1	1	0.0243013	0.0056123
chr6_114376750_114664209_HS3ST5	4.33082	0.171235	109.534	0.30003	1	0.05	0.951398	2	1	1	0.0243013	0.0056123
chr6_150464212_150571493_PPP1R14C	4.33082	0.171235	109.534	0.30003	1	0.2	0.804731	2	1	1	0.0243013	0.0056123
chr6_72596406_73112845_RIMS1	4.33082	0.171235	109.534	0.30003	1	0.05	0.951398	2	1	1	0.0243013	0.0056123
chr7_128864864_129070052_AHCYL2	4.33082	0.171235	109.534	0.30003	1	0.05	0.951398	2	1	1	0.0243013	0.0056123
chr7_55086714_55324313_EGFR	4.33082	0.171235	109.534	0.30003	1	0.05	0.951398	2	1	1	0.0243013	0.0056123
chr7_8152814_8302317_ICA1	4.33082	0.171235	109.534	0.30003	1	0.05	0.951398	2	1	1	0.0243013	0.0056123
chr9_18473892_18910948_ADAMTSL1	4.33082	0.171235	109.534	0.30003	1	0.05	0.951398	2	1	1	0.0243013	0.0056123
chr11_82534544_82681626_PRCP	4.33082	0.171235	109.534	0.30003	1	0.05	0.951398	2	1	1	0.0243013	0.0056123
chr15_25922420_26110317_ATP10A	4.33082	0.171235	109.534	0.30003	1	0.05	0.951398	2	1	1	0.0243013	0.0056123
chr15_57210821_57591479_TCF12	4.33082	0.171235	109.534	0.30003	1	0.05	0.951398	2	1	1	0.0243013	0.0056123
chr16_67218269_67224107_EXOC3L1	4.33082	0.171235	109.534	0.30003	1	0.05	0.951398	2	1	1	0.0243013	0.0056123
chr17_36481413_36499730_GPR179	4.33082	0.171235	109.534	0.30003	1	0.05	0.951398	2	1	1	0.0243013	0.0056123
chr1_63833261_63904233_ALG6	4.33082	0.171235	109.534	0.30003	1	0.05	0.951398	2	1	1	0.0243013	0.0056123
chr1_70610488_70671303_LRRC40	4.33082	0.171235	109.534	0.30003	1	0.05	0.951398	2	1	1	0.0243013	0.0056123
chr22_19318221_19435224_HIRA	4.33082	0.171235	109.534	0.30003	1	0.05	0.951398	2	1	1	0.0243013	0.0056123
chr22_19338891_19435755_C22orf39	4.33082	0.171235	109.534	0.30003	1	0.05	0.951398	2	1	1	0.0243013	0.0056123
chr3_169755717_169803191_GPR160	4.33082	0.171235	109.534	0.30003	1	0.05	0.951398	2	1	1	0.0243013	0.0056123
chr8_11278972_11332224_FAM167A	4.33082	0.171235	109.534	0.30003	1	0.05	0.951398	2	1	1	0.0243013	0.0056123
chr9_125560668_125590910_PDCL	4.33082	0.171235	109.534	0.30003	1	0.05	0.951398	2	1	1	0.0243013	0.0056123
chr9_125562370_125563395_OR1K1	4.33082	0.171235	109.534	0.30003	1	0.05	0.951398	2	1	1	0.0243013	0.0056123
chr9_128509624_128729656_PBX3	4.33082	0.171235	109.534	0.30003	1	0.05	0.951398	2	1	1	0.0243013	0.0056123
chr9_137208944_137332431_RXRA	4.33082	0.171235	109.534	0.30003	1	0.05	0.951398	2	1	1	0.0243013	0.0056123
chr12_12878851_12982909_APOLD1	4.33082	0.171235	109.534	0.30003	1	0.05	0.951398	2	1	1	0.0243013	0.0056123
chr13_96453834_96705736_UGGT2	4.33082	0.171235	109.534	0.30003	1	0.05	0.951398	2	1	1	0.0243013	0.0056123
chr15_26788693_27184686_GABRB3	4.33082	0.171235	109.534	0.30003	1	0.05	0.951398	2	1	1	0.0243013	0.0056123
chr15_99192200_99507759_IGF1R	4.33082	0.171235	109.534	0.30003	1	0.05	0.951398	2	1	1	0.0243013	0.0056123
chr16_11641853_11730237_LITAF	4.33082	0.171235	109.534	0.30003	1	0.05	0.951398	2	1	1	0.0243013	0.0056123
chr16_1277272_1280214_TPSB2	4.33082	0.171235	109.534	0.30003	1	0.05	0.951398	2	1	1	0.0243013	0.0056123
chr16_1290697_1292555_TPSAB1	4.33082	0.171235	109.534	0.30003	1	0.05	0.951398	2	1	1	0.0243013	0.0056123
chr16_1306060_1308532_TPSD1	4.33082	0.171235	109.534	0.30003	1	0.05	0.951398	2	1	1	0.0243013	0.0056123
chr16_8882680_8943188_PMM2	4.33082	0.171235	109.534	0.30003	1	0.05	0.951398	2	1	1	0.0243013	0.0056123
chr16_89154783_89222254_ACSF3	4.33082	0.171235	109.534	0.30003	1	0.05	0.951398	2	1	1	0.0243013	0.0056123
chr16_8946799_8962866_CARHSP1	4.33082	0.171235	109.534	0.30003	1	0.05	0.951398	2	1	1	0.0243013	0.0056123
chr19_16435628_16438685_KLF2	4.33082	0.171235	109.534	0.30003	1	0.05	0.951398	2	1	1	0.0243013	0.0056123
chr19_17420327_17434110_DDA1	4.33082	0.171235	109.534	0.30003	1	0.05	0.951398	2	1	1	0.0243013	0.0056123
chr19_36630477_36641255_CAPNS1	4.33082	0.171235	109.534	0.30003	1	0.05	0.951398	2	1	1	0.0243013	0.0056123
chr19_36641824_36643771_COX7A1	4.33082	0.171235	109.534	0.30003	1	0.05	0.951398	2	1	1	0.0243013	0.0056123
chr19_44711700_44741421_ZNF227	4.33082	0.171235	109.534	0.30003	1	0.05	0.951398	2	1	1	0.0243013	0.0056123
chr19_44732882_44809199_ZNF235	4.33082	0.171235	109.534	0.30003	1	0.05	0.951398	2	1	1	0.0243013	0.0056123
chr19_44754318_44779470_ZNF233	4.33082	0.171235	109.534	0.30003	1	0.05	0.951398	2	1	1	0.0243013	0.0056123
chr22_20748405_20762745_ZNF74	4.33082	0.171235	109.534	0.30003	1	0.05	0.951398	2	1	1	0.0243013	0.0056123
chr22_20778874_20792146_SCARF2	4.33082	0.171235	109.534	0.30003	1	0.05	0.951398	2	1	1	0.0243013	0.0056123
chr22_20783528_20850170_KLHL22	4.33082	0.171235	109.534	0.30003	1	0.05	0.951398	2	1	1	0.0243013	0.0056123
chr22_20850200_20941919_MED15	4.33082	0.171235	109.534	0.30003	1	0.05	0.951398	2	1	1	0.0243013	0.0056123
chr22_29655841_29664198_RHBDD3	4.33082	0.171235	109.534	0.30003	1	0.05	0.951398	2	1	1	0.0243013	0.0056123
chr23_146993469_147032645_FMR1	4.33082	0.171235	109.534	0.30003	1	0.05	0.951398	2	1	1	0.0243013	0.0056123
chr4_70586880_70653679_SULT1B1	4.33082	0.171235	109.534	0.30003	1	0.05	0.951398	2	1	1	0.0243013	0.0056123
chr4_89011416_89152474_ABCG2	4.33082	0.171235	109.534	0.30003	1	0.05	0.951398	2	1	1	0.0243013	0.0056123
chr5_131891711_131980313_RAD50	4.33082	0.171235	109.534	0.30003	1	0.05	0.951398	2	1	1	0.0243013	0.0056123
chr5_176332006_176449634_UIMC1	4.33082	0.171235	109.534	0.30003	1	0.05	0.951398	2	1	1	0.0243013	0.0056123
chr6_110931181_111137161_CDK19	4.33082	0.171235	109.534	0.30003	1	0.05	0.951398	2	1	1	0.0243013	0.0056123
chr6_125283691_125413779_RNF217	4.33082	0.171235	109.534	0.30003	1	0.05	0.951398	2	1	1	0.0243013	0.0056123
chr7_33944523_34195484_BMPER	4.33082	0.171235	109.534	0.30003	1	0.05	0.951398	2	1	1	0.0243013	0.0056123
chr7_91570181_91739987_AKAP9	4.33082	0.171235	109.534	0.30003	1	0.05	0.951398	2	1	1	0.0243013	0.0056123
chr11_89443467_89451040_TRIM77	4.33082	0.171235	109.534	0.30003	1	0.05	0.951398	2	1	1	0.0243013	0.0056123
chr12_122652285_122688018_LRRC43	4.33082	0.171235	109.534	0.30003	1	0.05	0.951398	2	1	1	0.0243013	0.0056123
chr12_122656577_122658746_IL31	4.33082	0.171235	109.534	0.30003	1	0.05	0.951398	2	1	1	0.0243013	0.0056123
chr15_91445448_91465814_MAN2A2	4.33082	0.171235	109.534	0.30003	1	0.05	0.951398	2	1	1	0.0243013	0.0056123
chr17_45922279_45933240_SP6	4.33082	0.171235	109.534	0.30003	1	0.05	0.951398	2	1	1	0.0243013	0.0056123
chr19_14192431_14196687_C19orf67	4.33082	0.171235	109.534	0.30003	1	0.05	0.951398	2	1	1	0.0243013	0.0056123
chr19_14202500_14228896_PRKACA	4.33082	0.171235	109.534	0.30003	1	0.05	0.951398	2	1	1	0.0243013	0.0056123
chr19_1876809_1885546_ABHD17A	4.33082	0.171235	109.534	0.30003	1	0.05	0.951398	2	1	1	0.0243013	0.0056123
chr19_2867333_2878515_ZNF556	4.33082	0.171235	109.534	0.30003	1	0.05	0.951398	2	1	1	0.0243013	0.0056123
chr1_74663947_75010112_TNNI3K	4.33082	0.171235	109.534	0.30003	1	0.05	0.951398	2	1	1	0.0243013	0.0056123
chr2_85581517_85618875_ELMOD3	4.33082	0.171235	109.534	0.30003	1	0.05	0.951398	2	1	1	0.0243013	0.0056123
chr2_85645844_85664152_SH2D6	4.33082	0.171235	109.534	0.30003	1	0.05	0.951398	2	1	1	0.0243013	0.0056123
chr6_151186685_151423023_MTHFD1L	4.33082	0.171235	109.534	0.30003	1	0.05	0.951398	2	1	1	0.0243013	0.0056123
chr7_101458959_101927249_CUX1	4.33082	0.171235	109.534	0.30003	1	0.05	0.951398	2	1	1	0.0243013	0.0056123
chr7_94536514_94925727_PPP1R9A	4.33082	0.171235	109.534	0.30003	1	0.05	0.951398	2	1	1	0.0243013	0.0056123
chr8_11534468_11617511_GATA4	4.33082	0.171235	109.534	0.30003	1	0.05	0.951398	2	1	1	0.0243013	0.0056123
chr12_29302036_29493913_FAR2	4.33082	0.171235	109.534	0.30003	1	0.05	0.951398	2	1	1	0.0243013	0.0056123
chr12_48541571_48574996_ASB8	4.33082	0.171235	109.534	0.30003	1	0.05	0.951398	2	1	1	0.0243013	0.0056123
chr14_20833826_20881588_TEP1	4.33082	0.171235	109.534	0.30003	1	0.05	0.951398	2	1	1	0.0243013	0.0056123
chr17_19641297_19652256_ALDH3A1	4.33082	0.171235	109.534	0.30003	1	0.05	0.951398	2	1	1	0.0243013	0.0056123
chr21_19161284_19191703_C21orf91	4.33082	0.171235	109.534	0.30003	1	0.05	0.951398	2	1	1	0.0243013	0.0056123
chr21_33683329_33765335_URB1	4.33082	0.171235	109.534	0.30003	1	0.05	0.951398	2	1	1	0.0243013	0.0056123
chr23_52673140_52683950_SSX7	4.33082	0.171235	109.534	0.30003	1	0.05	0.951398	2	1	1	0.0243013	0.0056123
chr2_173420101_173489823_PDK1	4.33082	0.171235	109.534	0.30003	1	0.05	0.951398	2	1	1	0.0243013	0.0056123
chr3_9791628_9829903_OGG1	4.33082	0.171235	109.534	0.30003	1	0.05	0.951398	2	1	1	0.0243013	0.0056123
chr5_169673241_169725231_LCP2	4.33082	0.171235	109.534	0.30003	1	0.05	0.951398	2	1	1	0.0243013	0.0056123
chr9_90112143_90323548_DAPK1	4.33082	0.171235	109.534	0.30003	1	0.05	0.951398	2	1	1	0.0243013	0.0056123
chr10_90033621_90344287_RNLS	4.33082	0.171235	109.534	0.30003	1	0.05	0.951398	2	1	1	0.0243013	0.0056123
chr11_5079880_5080857_OR52E2	4.33082	0.171235	109.534	0.30003	1	0.05	0.951398	2	1	1	0.0243013	0.0056123
chr11_5710919_5758319_TRIM22	4.33082	0.171235	109.534	0.30003	1	0.05	0.951398	2	1	1	0.0243013	0.0056123
chr14_61201460_61436671_MNAT1	4.33082	0.171235	109.534	0.30003	1	0.05	0.951398	2	1	1	0.0243013	0.0056123
chr15_90895477_90909324_ZNF774	4.33082	0.171235	109.534	0.30003	1	0.05	0.951398	2	1	1	0.0243013	0.0056123
chr15_98462784_98517068_ARRDC4	4.33082	0.171235	109.534	0.30003	1	0.05	0.951398	2	1	1	0.0243013	0.0056123
chr18_33564350_33647539_RPRD1A	4.33082	0.171235	109.534	0.30003	1	0.05	0.951398	2	1	1	0.0243013	0.0056123
chr19_21106028_21133503_ZNF85	4.33082	0.171235	109.534	0.30003	1	0.05	0.951398	2	1	1	0.0243013	0.0056123
chr19_4324040_4342783_STAP2	4.33082	0.171235	109.534	0.30003	1	0.05	0.951398	2	1	1	0.0243013	0.0056123
chr19_8130286_8214730_FBN3	4.33082	0.171235	109.534	0.30003	1	0.05	0.951398	2	1	1	0.0243013	0.0056123
chr1_113933371_114228545_MAGI3	4.33082	0.171235	109.534	0.30003	1	0.05	0.951398	2	1	1	0.0243013	0.0056123
chr1_22148738_22263790_HSPG2	4.33082	0.171235	109.534	0.30003	1	0.05	0.951398	2	1	1	0.0243013	0.0056123
chr20_50668202_50820847_ZFP64	4.33082	0.171235	109.534	0.30003	1	0.05	0.951398	2	1	1	0.0243013	0.0056123
chr22_30476163_30573064_HORMAD2	4.33082	0.171235	109.534	0.30003	1	0.05	0.951398	2	1	1	0.0243013	0.0056123
chr22_46756731_46933067_CELSR1	4.33082	0.171235	109.534	0.30003	1	0.05	0.951398	2	1	1	0.0243013	0.0056123
chr2_178487980_178973066_PDE11A	4.33082	0.171235	109.534	0.30003	1	0.05	0.951398	2	1	1	0.0243013	0.0056123
chr4_169277886_169458937_DDX60L	4.33082	0.171235	109.534	0.30003	1	0.05	0.951398	2	1	1	0.0243013	0.0056123
chr4_24807739_24981826_CCDC149	4.33082	0.171235	109.534	0.30003	1	0.05	0.951398	2	1	1	0.0243013	0.0056123
chr5_72921983_73237818_ARHGEF28	4.33082	0.171235	109.534	0.30003	1	0.05	0.951398	2	1	1	0.0243013	0.0056123
chr6_15246527_15522252_JARID2	4.33082	0.171235	109.534	0.30003	1	0.05	0.951398	2	1	1	0.0243013	0.0056123
chr6_41757634_41863099_USP49	4.33082	0.171235	109.534	0.30003	1	0.05	0.951398	2	1	1	0.0243013	0.0056123
chr7_131808091_132333447_PLXNA4	4.33082	0.171235	109.534	0.30003	1	0.05	0.951398	2	1	1	0.0243013	0.0056123
chr7_20174278_20257027_MACC1	4.33082	0.171235	109.534	0.30003	1	0.05	0.951398	2	1	1	0.0243013	0.0056123
chr7_84624869_84816171_SEMA3D	4.33082	0.171235	109.534	0.30003	1	0.05	0.951398	2	1	1	0.0243013	0.0056123
chr11_68658744_68671303_MRPL21	4.33082	0.171235	109.534	0.30003	1	0.05	0.951398	2	1	1	0.0243013	0.0056123
chr12_41086244_41466220_CNTN1	4.33082	0.171235	109.534	0.30003	1	0.05	0.951398	2	1	1	0.0243013	0.0056123
chr13_50486842_50510626_SPRYD7	4.33082	0.171235	109.534	0.30003	1	0.05	0.951398	2	1	1	0.0243013	0.0056123
chr17_37824234_37826728_PNMT	4.33082	0.171235	109.534	0.30003	1	0.05	0.951398	2	1	1	0.0243013	0.0056123
chr19_11959541_11994565_ZNF439	4.33082	0.171235	109.534	0.30003	1	0.05	0.951398	2	1	1	0.0243013	0.0056123
chr20_23545369_23549386_CST9L	4.33082	0.171235	109.534	0.30003	1	0.05	0.951398	2	1	1	0.0243013	0.0056123
chr20_49411431_49493714_BCAS4	4.33082	0.171235	109.534	0.30003	1	0.05	0.951398	2	1	1	0.0243013	0.0056123
chr20_61872136_61904046_NKAIN4	4.33082	0.171235	109.534	0.30003	1	0.05	0.951398	2	1	1	0.0243013	0.0056123
chr21_30909254_31312351_GRIK1	4.33082	0.171235	109.534	0.30003	1	0.05	0.951398	2	1	1	0.0243013	0.0056123
chr22_42454358_42466846_NAGA	4.33082	0.171235	109.534	0.30003	1	0.05	0.951398	2	1	1	0.0243013	0.0056123
chr23_9693386_9754337_GPR143	4.33082	0.171235	109.534	0.30003	1	0.05	0.951398	2	1	1	0.0243013	0.0056123
chr3_169539710_169555563_LRRIQ4	4.33082	0.171235	109.534	0.30003	1	0.05	0.951398	2	1	1	0.0243013	0.0056123
chr6_55921388_56258892_COL21A1	4.33082	0.171235	109.534	0.30003	1	0.05	0.951398	2	1	1	0.0243013	0.0056123
chr7_105172532_105208124_RINT1	4.33082	0.171235	109.534	0.30003	1	0.05	0.951398	2	1	1	0.0243013	0.0056123
chr7_2671585_2704436_TTYH3	4.33082	0.171235	109.534	0.30003	1	0.05	0.951398	2	1	1	0.0243013	0.0056123
chr7_37945543_38065297_SFRP4	4.33082	0.171235	109.534	0.30003	1	0.05	0.951398	2	1	1	0.0243013	0.0056123
chr8_104512976_105268322_RIMS2	4.33082	0.171235	109.534	0.30003	1	0.05	0.951398	2	1	1	0.0243013	0.0056123
chr11_58910221_58922512_FAM111A	4.33082	0.171235	109.534	0.30003	1	0.05	0.951398	2	1	1	0.0243013	0.0056123
chr17_19398698_19482347_SLC47A1	4.33082	0.171235	109.534	0.30003	1	0.05	0.951398	2	1	1	0.0243013	0.0056123
chr17_39981335_39992523_NT5C3B	4.33082	0.171235	109.534	0.30003	1	0.05	0.951398	2	1	1	0.0243013	0.0056123
chr17_74559792_74583038_ST6GALNAC2	4.33082	0.171235	109.534	0.30003	1	0.05	0.951398	2	1	1	0.0243013	0.0056123
chr19_53662466_53696639_ZNF665	4.33082	0.171235	109.534	0.30003	1	0.05	0.951398	2	1	1	0.0243013	0.0056123
chr19_53761545_53765090_VN1R2	4.33082	0.171235	109.534	0.30003	1	0.05	0.951398	2	1	1	0.0243013	0.0056123
chr19_53769929_53770972_VN1R4	4.33082	0.171235	109.534	0.30003	1	0.05	0.951398	2	1	1	0.0243013	0.0056123
chr1_202163029_202288909_LGR6	4.33082	0.171235	109.534	0.30003	1	0.05	0.951398	2	1	1	0.0243013	0.0056123
chr22_40742507_40786467_ADSL	4.33082	0.171235	109.534	0.30003	1	0.05	0.951398	2	1	1	0.0243013	0.0056123
chr22_40766595_40806293_SGSM3	4.33082	0.171235	109.534	0.30003	1	0.05	0.951398	2	1	1	0.0243013	0.0056123
chr2_68405989_68483369_PPP3R1	4.33082	0.171235	109.534	0.30003	1	0.05	0.951398	2	1	1	0.0243013	0.0056123
chr2_88326724_88355248_KRCC1	4.33082	0.171235	109.534	0.30003	1	0.05	0.951398	2	1	1	0.0243013	0.0056123
chr2_88367299_88412906_SMYD1	4.33082	0.171235	109.534	0.30003	1	0.05	0.951398	2	1	1	0.0243013	0.0056123
chr5_128430444_128449721_ISOC1	4.33082	0.171235	109.534	0.30003	1	0.05	0.951398	2	1	1	0.0243013	0.0056123
chr5_92953775_93447404_FAM172A	4.33082	0.171235	109.534	0.30003	1	0.05	0.951398	2	1	1	0.0243013	0.0056123
chr6_11183531_11382581_NEDD9	4.33082	0.171235	109.534	0.30003	1	0.05	0.951398	2	1	1	0.0243013	0.0056123
chr11_77882295_77899868_KCTD21	4.33082	0.171235	109.534	0.30003	1	0.05	0.951398	2	1	1	0.0243013	0.0056123
chr11_77899858_77925757_USP35	4.33082	0.171235	109.534	0.30003	1	0.05	0.951398	2	1	1	0.0243013	0.0056123
chr12_122326637_122356203_PSMD9	4.33082	0.171235	109.534	0.30003	1	0.05	0.951398	2	1	1	0.0243013	0.0056123
chr15_52230222_52264003_LEO1	4.33082	0.171235	109.534	0.30003	1	0.05	0.951398	2	1	1	0.0243013	0.0056123
chr15_52244303_52358462_MAPK6	4.33082	0.171235	109.534	0.30003	1	0.05	0.951398	2	1	1	0.0243013	0.0056123
chr16_82031221_82045093_SDR42E1	4.33082	0.171235	109.534	0.30003	1	0.05	0.951398	2	1	1	0.0243013	0.0056123
chr17_19118928_19240028_EPN2	4.33082	0.171235	109.534	0.30003	1	0.05	0.951398	2	1	1	0.0243013	0.0056123
chr17_19240867_19281495_B9D1	4.33082	0.171235	109.534	0.30003	1	0.05	0.951398	2	1	1	0.0243013	0.0056123
chr19_49384222_49401990_TULP2	4.33082	0.171235	109.534	0.30003	1	0.05	0.951398	2	1	1	0.0243013	0.0056123
chr1_62702651_62785085_KANK4	4.33082	0.171235	109.534	0.30003	1	0.05	0.951398	2	1	1	0.0243013	0.0056123
chr20_54944445_54967393_AURKA	4.33082	0.171235	109.534	0.30003	1	0.05	0.951398	2	1	1	0.0243013	0.0056123
chr2_17845079_17981509_SMC6	4.33082	0.171235	109.534	0.30003	1	0.05	0.951398	2	1	1	0.0243013	0.0056123
chr2_17935125_17966632_GEN1	4.33082	0.171235	109.534	0.30003	1	0.05	0.951398	2	1	1	0.0243013	0.0056123
chr2_43449541_43453748_ZFP36L2	4.33082	0.171235	109.534	0.30003	1	0.05	0.951398	2	1	1	0.0243013	0.0056123
chr3_121554030_121605373_EAF2	4.33082	0.171235	109.534	0.30003	1	0.05	0.951398	2	1	1	0.0243013	0.0056123
chr5_79287134_79379110_THBS4	4.33082	0.171235	109.534	0.30003	1	0.05	0.951398	2	1	1	0.0243013	0.0056123
chr6_117586721_117594728_VGLL2	4.33082	0.171235	109.534	0.30003	1	0.05	0.951398	2	1	1	0.0243013	0.0056123
chr7_143268819_143271478_CTAGE15	4.33082	0.171235	109.534	0.30003	1	0.05	0.951398	2	1	1	0.0243013	0.0056123
chr9_98637983_98776842_ERCC6L2	4.33082	0.171235	109.534	0.30003	1	0.05	0.951398	2	1	1	0.0243013	0.0056123
chr12_50360977_50370922_AQP6	4.33082	0.171235	109.534	0.30003	1	0.05	0.951398	2	1	1	0.0243013	0.0056123
chr1_176432307_176814735_PAPPA2	4.33082	0.171235	109.534	0.30003	1	0.05	0.951398	2	1	1	0.0243013	0.0056123
chr1_205350506_205425082_LEMD1	4.33082	0.171235	109.534	0.30003	1	0.05	0.951398	2	1	1	0.0243013	0.0056123
chr1_245133007_245290466_EFCAB2	4.33082	0.171235	109.534	0.30003	1	0.05	0.951398	2	1	1	0.0243013	0.0056123
chr1_68167149_68299150_GNG12	4.33082	0.171235	109.534	0.30003	1	0.05	0.951398	2	1	1	0.0243013	0.0056123
chr1_7844380_7905237_PER3	4.33082	0.171235	109.534	0.30003	1	0.05	0.951398	2	1	1	0.0243013	0.0056123
chr22_30972612_31003070_PES1	4.33082	0.171235	109.534	0.30003	1	0.05	0.951398	2	1	1	0.0243013	0.0056123
chr2_101008327_101034118_CHST10	4.33082	0.171235	109.534	0.30003	1	0.05	0.951398	2	1	1	0.0243013	0.0056123
chr2_96778707_96781984_ADRA2B	4.33082	0.171235	109.534	0.30003	1	0.05	0.951398	2	1	1	0.0243013	0.0056123
chr2_96789589_96804175_ASTL	4.33082	0.171235	109.534	0.30003	1	0.05	0.951398	2	1	1	0.0243013	0.0056123
chr2_96808905_96811179_DUSP2	4.33082	0.171235	109.534	0.30003	1	0.05	0.951398	2	1	1	0.0243013	0.0056123
chr2_96850597_96874563_STARD7	4.33082	0.171235	109.534	0.30003	1	0.05	0.951398	2	1	1	0.0243013	0.0056123
chr2_96914254_96931732_TMEM127	4.33082	0.171235	109.534	0.30003	1	0.05	0.951398	2	1	1	0.0243013	0.0056123
chr2_96931870_96939087_CIAO1	4.33082	0.171235	109.534	0.30003	1	0.05	0.951398	2	1	1	0.0243013	0.0056123
chr2_96940074_96971297_SNRNP200	4.33082	0.171235	109.534	0.30003	1	0.05	0.951398	2	1	1	0.0243013	0.0056123
chr2_97001525_97039583_NCAPH	4.33082	0.171235	109.534	0.30003	1	0.05	0.951398	2	1	1	0.0243013	0.0056123
chr2_97163383_97173846_NEURL3	4.33082	0.171235	109.534	0.30003	1	0.05	0.951398	2	1	1	0.0243013	0.0056123
chr2_97202480_97218375_ARID5A	4.33082	0.171235	109.534	0.30003	1	0.05	0.951398	2	1	1	0.0243013	0.0056123
chr2_97258907_97308524_KANSL3	4.33082	0.171235	109.534	0.30003	1	0.05	0.951398	2	1	1	0.0243013	0.0056123
chr2_97426639_97477628_CNNM4	4.33082	0.171235	109.534	0.30003	1	0.05	0.951398	2	1	1	0.0243013	0.0056123
chr2_97481982_97499648_CNNM3	4.33082	0.171235	109.534	0.30003	1	0.05	0.951398	2	1	1	0.0243013	0.0056123
chr2_97525453_97536494_SEMA4C	4.33082	0.171235	109.534	0.30003	1	0.05	0.951398	2	1	1	0.0243013	0.0056123
chr2_98108978_98206428_ANKRD36B	4.33082	0.171235	109.534	0.30003	1	0.05	0.951398	2	1	1	0.0243013	0.0056123
chr3_118930579_118959950_B4GALT4	4.33082	0.171235	109.534	0.30003	1	0.05	0.951398	2	1	1	0.0243013	0.0056123
chr3_16628299_16711813_DAZL	4.33082	0.171235	109.534	0.30003	1	0.05	0.951398	2	1	1	0.0243013	0.0056123
chr3_58619673_58652575_FAM3D	4.33082	0.171235	109.534	0.30003	1	0.05	0.951398	2	1	1	0.0243013	0.0056123
chr7_140218220_140373793_DENND2A	4.33082	0.171235	109.534	0.30003	1	0.05	0.951398	2	1	1	0.0243013	0.0056123
chr9_126118449_126142603_CRB2	4.33082	0.171235	109.534	0.30003	1	0.05	0.951398	2	1	1	0.0243013	0.0056123
chr10_98978996_99052413_ARHGAP19	4.33082	0.171235	109.534	0.30003	1	0.05	0.951398	2	1	1	0.0243013	0.0056123
chr11_101322295_101743293_TRPC6	4.33082	0.171235	109.534	0.30003	1	0.05	0.951398	2	1	1	0.0243013	0.0056123
chr11_107661717_107799019_SLC35F2	4.33082	0.171235	109.534	0.30003	1	0.05	0.951398	2	1	1	0.0243013	0.0056123
chr12_94542499_94701451_PLXNC1	4.33082	0.171235	109.534	0.30003	1	0.05	0.951398	2	1	1	0.0243013	0.0056123
chr15_85923802_86292586_AKAP13	4.33082	0.171235	109.534	0.30003	1	0.05	0.951398	2	1	1	0.0243013	0.0056123
chr16_69389464_69442474_TERF2	4.33082	0.171235	109.534	0.30003	1	0.05	0.951398	2	1	1	0.0243013	0.0056123
chr18_74069644_74207146_ZNF516	4.33082	0.171235	109.534	0.30003	1	0.05	0.951398	2	1	1	0.0243013	0.0056123
chr19_37861963_37883968_ZNF527	4.33082	0.171235	109.534	0.30003	1	0.05	0.951398	2	1	1	0.0243013	0.0056123
chr19_53059075_53090427_ZNF701	4.33082	0.171235	109.534	0.30003	1	0.05	0.951398	2	1	1	0.0243013	0.0056123
chr19_57702868_57724724_ZNF264	4.33082	0.171235	109.534	0.30003	1	0.05	0.951398	2	1	1	0.0243013	0.0056123
chr1_110198703_110208118_GSTM4	4.33082	0.171235	109.534	0.30003	1	0.05	0.951398	2	1	1	0.0243013	0.0056123
chr23_10413350_10851773_MID1	4.33082	0.171235	109.534	0.30003	1	0.05	0.951398	2	1	1	0.0243013	0.0056123
chr23_145891302_145891927_CXorf51B	4.33082	0.171235	109.534	0.30003	1	0.05	0.951398	2	1	1	0.0243013	0.0056123
chr23_145895624_145896244_CXorf51A	4.33082	0.171235	109.534	0.30003	1	0.05	0.951398	2	1	1	0.0243013	0.0056123
chr2_160628362_160761260_LY75	4.33082	0.171235	109.534	0.30003	1	0.05	0.951398	2	1	1	0.0243013	0.0056123
chr2_29072687_29093167_TRMT61B	4.33082	0.171235	109.534	0.30003	1	0.05	0.951398	2	1	1	0.0243013	0.0056123
chr2_85912298_85925977_GNLY	4.33082	0.171235	109.534	0.30003	1	0.05	0.951398	2	1	1	0.0243013	0.0056123
chr3_10857885_10982419_SLC6A11	4.33082	0.171235	109.534	0.30003	1	0.05	0.951398	2	1	1	0.0243013	0.0056123
chr4_141178440_141306880_SCOC	4.33082	0.171235	109.534	0.30003	1	0.05	0.951398	2	1	1	0.0243013	0.0056123
chr6_133561736_133853258_EYA4	4.33082	0.171235	109.534	0.30003	1	0.05	0.951398	2	1	1	0.0243013	0.0056123
chr8_1449532_1656642_DLGAP2	4.33082	0.171235	109.534	0.30003	1	0.05	0.951398	2	1	1	0.0243013	0.0056123
chr8_73449626_73850584_KCNB2	4.33082	0.171235	109.534	0.30003	1	0.05	0.951398	2	1	1	0.0243013	0.0056123
chr9_108210077_108314714_FSD1L	4.33082	0.171235	109.534	0.30003	1	0.05	0.951398	2	1	1	0.0243013	0.0056123
chr11_15987995_16761138_SOX6	4.33082	0.171235	109.534	0.30003	1	0.05	0.951398	2	1	1	0.0243013	0.0056123
chr11_7260009_7490273_SYT9	4.33082	0.171235	109.534	0.30003	1	0.05	0.951398	2	1	1	0.0243013	0.0056123
chr12_49521565_49525180_TUBA1B	4.33082	0.171235	109.534	0.30003	1	0.05	0.951398	2	1	1	0.0243013	0.0056123
chr12_50451331_50477394_ASIC1	4.33082	0.171235	109.534	0.30003	1	0.05	0.951398	2	1	1	0.0243013	0.0056123
chr16_2097466_2138716_TSC2	4.33082	0.171235	109.534	0.30003	1	0.05	0.951398	2	1	1	0.0243013	0.0056123
chr16_57546090_57570511_CCDC102A	4.33082	0.171235	109.534	0.30003	1	0.05	0.951398	2	1	1	0.0243013	0.0056123
chr16_66836778_66907159_NAE1	4.33082	0.171235	109.534	0.30003	1	0.05	0.951398	2	1	1	0.0243013	0.0056123
chr16_66878282_66888056_CA7	4.33082	0.171235	109.534	0.30003	1	0.05	0.951398	2	1	1	0.0243013	0.0056123
chr19_33622996_33666701_WDR88	4.33082	0.171235	109.534	0.30003	1	0.05	0.951398	2	1	1	0.0243013	0.0056123
chr19_4278598_4290721_SHD	4.33082	0.171235	109.534	0.30003	1	0.05	0.951398	2	1	1	0.0243013	0.0056123
chr19_51834790_51845378_VSIG10L	4.33082	0.171235	109.534	0.30003	1	0.05	0.951398	2	1	1	0.0243013	0.0056123
chr1_168510003_168513235_XCL2	4.33082	0.171235	109.534	0.30003	1	0.05	0.951398	2	1	1	0.0243013	0.0056123
chr1_168545711_168551315_XCL1	4.33082	0.171235	109.534	0.30003	1	0.05	0.951398	2	1	1	0.0243013	0.0056123
chr1_168664697_168698502_DPT	4.33082	0.171235	109.534	0.30003	1	0.05	0.951398	2	1	1	0.0243013	0.0056123
chr22_38974125_39052634_FAM227A	4.33082	0.171235	109.534	0.30003	1	0.05	0.951398	2	1	1	0.0243013	0.0056123
chr23_106765680_106848481_FRMPD3	4.33082	0.171235	109.534	0.30003	1	0.05	0.951398	2	1	1	0.0243013	0.0056123
chr2_101624079_101869328_TBC1D8	4.33082	0.171235	109.534	0.30003	1	0.05	0.951398	2	1	1	0.0243013	0.0056123
chr3_113161565_113234034_SPICE1	4.33082	0.171235	109.534	0.30003	1	0.05	0.951398	2	1	1	0.0243013	0.0056123
chr3_141205889_141334184_RASA2	4.33082	0.171235	109.534	0.30003	1	0.05	0.951398	2	1	1	0.0243013	0.0056123
chr4_186506598_186877806_SORBS2	4.33082	0.171235	109.534	0.30003	1	0.05	0.951398	2	1	1	0.0243013	0.0056123
chr4_6027926_6202318_JAKMIP1	4.33082	0.171235	109.534	0.30003	1	0.05	0.951398	2	1	1	0.0243013	0.0056123
chr6_111620234_111804918_REV3L	4.33082	0.171235	109.534	0.30003	1	0.05	0.951398	2	1	1	0.0243013	0.0056123
chr8_17013538_17082308_ZDHHC2	4.33082	0.171235	109.534	0.30003	1	0.05	0.951398	2	1	1	0.0243013	0.0056123
chr11_70313961_70963623_SHANK2	4.33082	0.171235	109.534	0.30003	1	0.05	0.951398	2	1	1	0.0243013	0.0056123
chr12_861759_1020618_WNK1	4.33082	0.171235	109.534	0.30003	1	0.05	0.951398	2	1	1	0.0243013	0.0056123
chr14_45366498_45376460_C14orf28	4.33082	0.171235	109.534	0.30003	1	0.05	0.951398	2	1	1	0.0243013	0.0056123
chr14_93170152_93215047_LGMN	4.33082	0.171235	109.534	0.30003	1	0.05	0.951398	2	1	1	0.0243013	0.0056123
chr16_70613798_70694585_IL34	4.33082	0.171235	109.534	0.30003	1	0.05	0.951398	2	1	1	0.0243013	0.0056123
chr17_56833230_57058983_PPM1E	4.33082	0.171235	109.534	0.30003	1	0.05	0.951398	2	1	1	0.0243013	0.0056123
chr18_44388353_44500123_PIAS2	4.33082	0.171235	109.534	0.30003	1	0.05	0.951398	2	1	1	0.0243013	0.0056123
chr19_14800613_14844558_ZNF333	4.33082	0.171235	109.534	0.30003	1	0.05	0.951398	2	1	1	0.0243013	0.0056123
chr1_75171170_75199092_CRYZ	4.33082	0.171235	109.534	0.30003	1	0.05	0.951398	2	1	1	0.0243013	0.0056123
chr20_43538703_43587676_PABPC1L	4.33082	0.171235	109.534	0.30003	1	0.05	0.951398	2	1	1	0.0243013	0.0056123
chr21_38979678_39288749_KCNJ6	4.33082	0.171235	109.534	0.30003	1	0.05	0.951398	2	1	1	0.0243013	0.0056123
chr22_19166986_19279239_CLTCL1	4.33082	0.171235	109.534	0.30003	1	0.05	0.951398	2	1	1	0.0243013	0.0056123
chr2_202047604_202094129_CASP10	4.33082	0.171235	109.534	0.30003	1	0.05	0.951398	2	1	1	0.0243013	0.0056123
chr2_44066103_44105605_ABCG8	4.33082	0.171235	109.534	0.30003	1	0.05	0.951398	2	1	1	0.0243013	0.0056123
chr2_99757948_99939204_C2orf15	4.33082	0.171235	109.534	0.30003	1	0.05	0.951398	2	1	1	0.0243013	0.0056123
chr4_101107027_101111939_DDIT4L	4.33082	0.171235	109.534	0.30003	1	0.05	0.951398	2	1	1	0.0243013	0.0056123
chr4_156263810_156298122_MAP9	4.33082	0.171235	109.534	0.30003	1	0.05	0.951398	2	1	1	0.0243013	0.0056123
chr4_178351924_178363657_AGA	4.33082	0.171235	109.534	0.30003	1	0.05	0.951398	2	1	1	0.0243013	0.0056123
chr4_7043626_7059679_TADA2B	4.33082	0.171235	109.534	0.30003	1	0.05	0.951398	2	1	1	0.0243013	0.0056123
chr9_111777432_111882225_TMEM245	4.33082	0.171235	109.534	0.30003	1	0.05	0.951398	2	1	1	0.0243013	0.0056123
chr9_88835180_88874572_C9orf153	4.33082	0.171235	109.534	0.30003	1	0.05	0.951398	2	1	1	0.0243013	0.0056123
chr12_50184929_50222533_NCKAP5L	4.33082	0.171235	109.534	0.30003	1	0.05	0.951398	2	1	1	0.0243013	0.0056123
chr16_74705753_74734858_MLKL	4.33082	0.171235	109.534	0.30003	1	0.05	0.951398	2	1	1	0.0243013	0.0056123
chr16_79619740_79634611_MAF	4.33082	0.171235	109.534	0.30003	1	0.05	0.951398	2	1	1	0.0243013	0.0056123
chr18_57098172_57364612_CCBE1	4.33082	0.171235	109.534	0.30003	1	0.05	0.951398	2	1	1	0.0243013	0.0056123
chr1_11866207_11903201_CLCN6	4.33082	0.171235	109.534	0.30003	1	0.05	0.951398	2	1	1	0.0243013	0.0056123
chr1_234527059_234614849_TARBP1	4.33082	0.171235	109.534	0.30003	1	0.05	0.951398	2	1	1	0.0243013	0.0056123
chr20_17206752_17465223_PCSK2	4.33082	0.171235	109.534	0.30003	1	0.05	0.951398	2	1	1	0.0243013	0.0056123
chr20_60877149_60883918_ADRM1	4.33082	0.171235	109.534	0.30003	1	0.05	0.951398	2	1	1	0.0243013	0.0056123
chr3_183547173_183602721_PARL	4.33082	0.171235	109.534	0.30003	1	0.05	0.951398	2	1	1	0.0243013	0.0056123
chr4_186366336_186392913_CCDC110	4.33082	0.171235	109.534	0.30003	1	0.05	0.951398	2	1	1	0.0243013	0.0056123
chr7_95749532_95951459_SLC25A13	4.33082	0.171235	109.534	0.30003	1	0.05	0.951398	2	1	1	0.0243013	0.0056123
chr14_53019866_53104431_GPR137C	4.33082	0.171235	109.534	0.30003	1	0.05	0.951398	2	1	1	0.0243013	0.0056123
chr14_81641796_81687721_GTF2A1	4.33082	0.171235	109.534	0.30003	1	0.05	0.951398	2	1	1	0.0243013	0.0056123
chr17_2287354_2304412_MNT	4.33082	0.171235	109.534	0.30003	1	0.05	0.951398	2	1	1	0.0243013	0.0056123
chr17_2308856_2415185_METTL16	4.33082	0.171235	109.534	0.30003	1	0.05	0.951398	2	1	1	0.0243013	0.0056123
chr19_41884215_41930910_BCKDHA	4.33082	0.171235	109.534	0.30003	1	0.05	0.951398	2	1	1	0.0243013	0.0056123
chr1_74491699_74663871_LRRIQ3	4.33082	0.171235	109.534	0.30003	1	0.05	0.951398	2	1	1	0.0243013	0.0056123
chr21_43916118_44001550_SLC37A1	4.33082	0.171235	109.534	0.30003	1	0.05	0.951398	2	1	1	0.0243013	0.0056123
chr23_100910267_100914876_ARMCX2	4.33082	0.171235	109.534	0.30003	1	0.05	0.951398	2	1	1	0.0243013	0.0056123
chr3_11178779_11305243_HRH1	4.33082	0.171235	109.534	0.30003	1	0.05	0.951398	2	1	1	0.0243013	0.0056123
chr5_112212084_112258236_REEP5	4.33082	0.171235	109.534	0.30003	1	0.05	0.951398	2	1	1	0.0243013	0.0056123
chr9_113127531_113342160_SVEP1	4.33082	0.171235	109.534	0.30003	1	0.05	0.951398	2	1	1	0.0243013	0.0056123
chr12_26490342_26986131_ITPR2	4.33082	0.171235	109.534	0.30003	1	0.05	0.951398	2	1	1	0.0243013	0.0056123
chr1_11006528_11042094_C1orf127	4.33082	0.171235	109.534	0.30003	1	0.05	0.951398	2	1	1	0.0243013	0.0056123
chr3_142025449_142166904_XRN1	4.33082	0.171235	109.534	0.30003	1	0.05	0.951398	2	1	1	0.0243013	0.0056123
chr4_89647106_90032549_FAM13A	4.33082	0.171235	109.534	0.30003	1	0.05	0.951398	2	1	1	0.0243013	0.0056123
chr6_6144318_6321246_F13A1	4.33082	0.171235	109.534	0.30003	1	0.05	0.951398	2	1	1	0.0243013	0.0056123
chr7_97920963_98030380_BAIAP2L1	4.33082	0.171235	109.534	0.30003	1	0.05	0.951398	2	1	1	0.0243013	0.0056123
chr23_48114752_48126879_SSX1	4.33082	0.171235	109.534	0.30003	1	0.05	0.951398	2	1	1	0.0243013	0.0056123
chr4_3294755_3441640_RGS12	4.33082	0.171235	109.534	0.30003	1	0.05	0.951398	2	1	1	0.0243013	0.0056123
chr6_97372605_97588630_KLHL32	4.33082	0.171235	109.534	0.30003	1	0.05	0.951398	2	1	1	0.0243013	0.0056123
chr7_151653464_151717019_GALNTL5	4.33082	0.171235	109.534	0.30003	1	0.05	0.951398	2	1	1	0.0243013	0.0056123
chr12_6058040_6233936_VWF	4.33082	0.171235	109.534	0.30003	1	0.05	0.951398	2	1	1	0.0243013	0.0056123
chr5_131705444_131731306_SLC22A5	4.33082	0.171235	109.534	0.30003	1	0.05	0.951398	2	1	1	0.0243013	0.0056123
chr9_88161455_88356944_AGTPBP1	4.33082	0.171235	109.534	0.30003	1	0.05	0.951398	2	1	1	0.0243013	0.0056123
chr10_95753746_96092580_PLCE1	4.33082	0.171235	109.534	0.30003	1	0.05	0.951398	2	1	1	0.0243013	0.0056123
chr19_38924339_39078204_RYR1	4.33082	0.171235	109.534	0.30003	1	0.05	0.951398	2	1	1	0.0243013	0.0056123
chr7_45197390_45225901_RAMP3	4.33082	0.171235	109.534	0.30003	1	0.05	0.951398	2	1	1	0.0243013	0.0056123
chr8_102698771_103137135_NCALD	4.33082	0.171235	109.534	0.30003	1	0.05	0.951398	2	1	1	0.0243013	0.0056123
chr9_91975702_92113045_SEMA4D	4.33082	0.171235	109.534	0.30003	1	0.05	0.951398	2	1	1	0.0243013	0.0056123
chr21_45999332_46000481_KRTAP10-5	4.33082	0.171235	109.534	0.30003	1	0.05	0.951398	2	1	1	0.0243013	0.0056123
chr2_242127924_242164792_ANO7	4.33082	0.171235	109.534	0.30003	1	0.05	0.951398	2	1	1	0.0243013	0.0056123
chr10_129894923_129924649_MKI67	4.33082	0.171235	109.534	0.30003	1	0.05	0.951398	2	1	1	0.0243013	0.0056123
chr19_41768401_41813503_HNRNPUL1	4.33082	0.171235	109.534	0.30003	1	0.05	0.951398	2	1	1	0.0243013	0.0056123
chr3_119540170_119813264_GSK3B	4.33082	0.171235	109.534	0.30003	1	0.05	0.951398	2	1	1	0.0243013	0.0056123
chr4_83550692_83720010_SCD5	4.33082	0.171235	109.534	0.30003	1	0.05	0.951398	2	1	1	0.0243013	0.0056123
chr11_9041071_9159661_SCUBE2	4.33082	0.171235	109.534	0.30003	1	0.05	0.951398	2	1	1	0.0243013	0.0056123
chr15_43524793_43559055_TGM5	4.33082	0.171235	109.534	0.30003	1	0.05	0.951398	2	1	1	0.0243013	0.0056123
chr18_12307668_12344319_TUBB6	4.33082	0.171235	109.534	0.30003	1	0.05	0.951398	2	1	1	0.0243013	0.0056123
chr20_43248163_43280874_ADA	4.33082	0.171235	109.534	0.30003	1	0.05	0.951398	2	1	1	0.0243013	0.0056123
chr21_44473301_44497053_CBS	4.33082	0.171235	109.534	0.30003	1	0.05	0.951398	2	1	1	0.0243013	0.0056123
chr2_26680071_26781566_OTOF	4.33082	0.171235	109.534	0.30003	1	0.05	0.951398	2	1	1	0.0243013	0.0056123
chr2_26804070_26864236_CIB4	4.33082	0.171235	109.534	0.30003	1	0.05	0.951398	2	1	1	0.0243013	0.0056123
chr4_140637907_141075338_MAML3	4.33082	0.171235	109.534	0.30003	1	0.05	0.951398	2	1	1	0.0243013	0.0056123
chr16_32684852_32688053_TP53TG3	4.33082	0.171235	109.534	0.30003	1	0.05	0.951398	2	1	1	0.0243013	0.0056123
chr16_33204156_33264727_TP53TG3C	4.33082	0.171235	109.534	0.30003	1	0.05	0.951398	2	1	1	0.0243013	0.0056123
chr16_33261515_33264716_TP53TG3B	4.33082	0.171235	109.534	0.30003	1	0.05	0.951398	2	1	1	0.0243013	0.0056123
chr2_130908981_130940323_SMPD4	4.33082	0.171235	109.534	0.30003	1	0.05	0.951398	2	1	1	0.0243013	0.0056123
chr14_94770585_94789731_SERPINA6	4.33082	0.171235	109.534	0.30003	1	0.05	0.951398	2	1	1	0.0243013	0.0056123
chr4_17630929_17783135_FAM184B	4.33082	0.171235	109.534	0.30003	1	0.05	0.951398	2	1	1	0.0243013	0.0056123
chr1_152321211_152332482_FLG2	1.32243	0.757665	2.19652	0.300316	1	0.05	0.978982	77	18	59	0.437424	0.331126
chr17_33677324_33700720_SLFN11	0.82667	0.565872	1.17264	0.304314	1	0.05	0.985115	218	35	183	0.850547	1.02705
chr17_33738079_33760302_SLFN12	0.82667	0.565872	1.17264	0.304314	1	0.05	0.985115	218	35	183	0.850547	1.02705
chr3_59735036_61237133_FHIT	0.695228	0.320746	1.33561	0.311988	1	0.05	0.973978	65	9	56	0.218712	0.314289
chr15_23004684_23034427_NIPA2	1.29397	0.764768	2.09305	0.312932	1	0.05	0.980459	87	20	67	0.486027	0.376024
chr9_5334969_5339873_RLN1	1.19955	0.829343	1.69451	0.316793	1	0.05	0.985746	180	39	141	0.947752	0.791335
chr3_6811688_7783215_GRM7	0.360679	0.0197937	1.83074	0.326913	1	0.05	0.95504	13	1	12	0.0243013	0.0673476
chr11_6789218_6790286_OR2AG2	0.360679	0.0197937	1.83074	0.326913	1	0.05	0.95504	13	1	12	0.0243013	0.0673476
chr23_28605516_29974840_IL1RAPL1	0.360679	0.0197937	1.83074	0.326913	1	0.05	0.95504	13	1	12	0.0243013	0.0673476
chr18_72265106_72777627_ZNF407	0.360679	0.0197937	1.83074	0.326913	1	0.05	0.95504	13	1	12	0.0243013	0.0673476
chr7_4815253_4833943_AP5Z1	0.360679	0.0197937	1.83074	0.326913	1	0.05	0.95504	13	1	12	0.0243013	0.0673476
chr7_4836686_4923350_RADIL	0.360679	0.0197937	1.83074	0.326913	1	0.05	0.95504	13	1	12	0.0243013	0.0673476
chr10_80828792_81076276_ZMIZ1	1.40196	0.677238	2.68044	0.330633	1	0.05	0.975509	45	11	34	0.267315	0.190818
chr21_36160098_37376965_RUNX1	1.6662	0.534294	4.42048	0.332215	1	0.05	0.967008	18	5	13	0.121507	0.0729599
chr22_29083731_29138410_CHEK2	1.6662	0.534294	4.42048	0.332215	1	0.05	0.967008	18	5	13	0.121507	0.0729599
chr1_182992595_183114727_LAMC1	1.6662	0.534294	4.42048	0.332215	1	0.05	0.967008	18	5	13	0.121507	0.0729599
chr16_21608539_21668794_METTL9	0.596851	0.176919	1.51732	0.333496	1	0.05	0.966792	33	4	29	0.0972053	0.162757
chr16_21652609_21663981_IGSF6	0.596851	0.176919	1.51732	0.333496	1	0.05	0.966792	33	4	29	0.0972053	0.162757
chr7_150521715_150558592_AOC1	0.835899	0.572028	1.18615	0.333813	1	0.05	0.985941	216	35	181	0.850547	1.01583
chr22_18893541_18901751_DGCR6	0.756925	0.41078	1.29287	0.337267	1	0.05	0.979132	94	14	80	0.340219	0.448984
chr22_18900294_18924066_PRODH	0.756925	0.41078	1.29287	0.337267	1	0.05	0.979132	94	14	80	0.340219	0.448984
chr7_110303110_111202573_IMMP2L	1.1643	0.844819	1.57565	0.33767	1	0.05	0.987944	241	51	190	1.23937	1.06634
chr12_99120235_100378432_ANKS1B	1.17796	0.83316	1.63074	0.337855	1	0.05	0.987074	206	44	162	1.06926	0.909193
chr19_53300662_53360853_ZNF28	0.749745	0.397022	1.30447	0.338507	1	0.05	0.978527	88	13	75	0.315917	0.420923
chr4_101316498_101801283_EMCN	0.564467	0.133839	1.62243	0.351718	1	0.05	0.964801	26	3	23	0.072904	0.129083
chr10_126676421_126849739_CTBP2	1.73272	0.475093	5.1829	0.353018	1	0.05	0.965598	14	4	10	0.0972053	0.056123
chr13_32889611_32973805_BRCA2	0.509175	0.0807029	1.77632	0.366681	1	0.05	0.961718	19	2	17	0.0486027	0.0954091
chr1_86194916_86622626_COL24A1	0.509175	0.0807029	1.77632	0.366681	1	0.05	0.961718	19	2	17	0.0486027	0.0954091
chr16_3661729_3730144_DNASE1	0.618202	0.182962	1.57654	0.368499	1	0.05	0.968331	32	4	28	0.0972053	0.157144
chr16_21689835_21772050_OTOA	0.618202	0.182962	1.57654	0.368499	1	0.05	0.968331	32	4	28	0.0972053	0.157144
chr19_55085346_55148979_LILRB1	1.85634	0.399932	6.68033	0.370163	1	0.05	0.963337	10	3	7	0.072904	0.0392861
chr22_39436609_39449915_APOBEC3F	1.85634	0.399932	6.68033	0.370163	1	0.05	0.963337	10	3	7	0.072904	0.0392861
chr9_4553386_4666674_SPATA6L	1.85634	0.399932	6.68033	0.370163	1	0.05	0.963337	10	3	7	0.072904	0.0392861
chr1_174128548_174964445_RABGAP1L	1.85634	0.399932	6.68033	0.370163	1	0.05	0.963337	10	3	7	0.072904	0.0392861
chr2_28680012_28866654_PLB1	1.85634	0.399932	6.68033	0.370163	1	0.05	0.963337	10	3	7	0.072904	0.0392861
chr6_117609463_117747018_ROS1	1.85634	0.399932	6.68033	0.370163	1	0.05	0.963337	10	3	7	0.072904	0.0392861
chr12_1901123_2028002_CACNA2D4	1.85634	0.399932	6.68033	0.370163	1	0.05	0.963337	10	3	7	0.072904	0.0392861
chr1_204586298_204654861_LRRN2	1.85634	0.399932	6.68033	0.370163	1	0.05	0.963337	10	3	7	0.072904	0.0392861
chr1_236958610_237067281_MTR	1.85634	0.399932	6.68033	0.370163	1	0.05	0.963337	10	3	7	0.072904	0.0392861
chr6_117639374_117923691_GOPC	1.85634	0.399932	6.68033	0.370163	1	0.05	0.963337	10	3	7	0.072904	0.0392861
chr5_58264865_59817947_PDE4D	1.52901	0.551344	3.68281	0.371529	1	0.05	0.970873	23	6	17	0.145808	0.0954091
chr11_95709762_96076344_MAML2	1.52901	0.551344	3.68281	0.371529	1	0.05	0.970873	23	6	17	0.145808	0.0954091
chr1_201865580_201915715_LMOD1	0.39349	0.0215222	2.02331	0.371728	1	0.05	0.956744	12	1	11	0.0243013	0.0617353
chr18_24495595_24765281_CHST9	0.39349	0.0215222	2.02331	0.371728	1	0.05	0.956744	12	1	11	0.0243013	0.0617353
chr2_234637754_234681945_UGT1A3	0.39349	0.0215222	2.02331	0.371728	1	0.05	0.956744	12	1	11	0.0243013	0.0617353
chr3_78646390_79816965_ROBO1	0.39349	0.0215222	2.02331	0.371728	1	0.05	0.956744	12	1	11	0.0243013	0.0617353
chr2_238482965_238510257_RAB17	0.39349	0.0215222	2.02331	0.371728	1	0.05	0.956744	12	1	11	0.0243013	0.0617353
chr7_40174575_40900362_SUGCT	0.39349	0.0215222	2.02331	0.371728	1	0.05	0.956744	12	1	11	0.0243013	0.0617353
chr7_126078652_126893348_GRM8	0.39349	0.0215222	2.02331	0.371728	1	0.05	0.956744	12	1	11	0.0243013	0.0617353
chr19_53627325_53662328_ZNF347	0.39349	0.0215222	2.02331	0.371728	1	0.05	0.956744	12	1	11	0.0243013	0.0617353
chr10_55562531_57387702_PCDH15	1.36183	0.659093	2.59599	0.372218	1	0.05	0.977143	46	11	35	0.267315	0.196431
chr19_54544079_54567207_VSTM1	2.16557	0.300118	11.0989	0.372371	1	0.05	0.959453	6	2	4	0.0486027	0.0224492
chr5_112357796_112824527_MCC	2.16557	0.300118	11.0989	0.372371	1	0.05	0.959453	6	2	4	0.0486027	0.0224492
chr12_49582519_49667114_TUBA1C	2.16557	0.300118	11.0989	0.372371	1	0.05	0.959453	6	2	4	0.0486027	0.0224492
chr18_22641890_22932154_ZNF521	2.16557	0.300118	11.0989	0.372371	1	0.05	0.959453	6	2	4	0.0486027	0.0224492
chr19_54466294_54493469_CACNG8	2.16557	0.300118	11.0989	0.372371	1	0.05	0.959453	6	2	4	0.0486027	0.0224492
chr23_128913955_128929177_SASH3	2.16557	0.300118	11.0989	0.372371	1	0.05	0.959453	6	2	4	0.0486027	0.0224492
chr11_1874200_1913497_LSP1	2.16557	0.300118	11.0989	0.372371	1	0.05	0.959453	6	2	4	0.0486027	0.0224492
chr21_32410478_32410795_KRTAP19-8	2.16557	0.300118	11.0989	0.372371	1	0.05	0.959453	6	2	4	0.0486027	0.0224492
chr15_60780483_61521518_RORA	2.16557	0.300118	11.0989	0.372371	1	0.05	0.959453	6	2	4	0.0486027	0.0224492
chr13_113344643_113541482_ATP11A	2.16557	0.300118	11.0989	0.372371	1	0.05	0.959453	6	2	4	0.0486027	0.0224492
chr23_134971374_134995220_SAGE1	2.16557	0.300118	11.0989	0.372371	1	0.05	0.959453	6	2	4	0.0486027	0.0224492
chr2_121493199_121750229_GLI2	2.16557	0.300118	11.0989	0.372371	1	0.05	0.959453	6	2	4	0.0486027	0.0224492
chr12_51632076_51665146_DAZAP2	2.16557	0.300118	11.0989	0.372371	1	0.05	0.959453	6	2	4	0.0486027	0.0224492
chr16_3405889_3406924_OR2C1	2.16557	0.300118	11.0989	0.372371	1	0.05	0.959453	6	2	4	0.0486027	0.0224492
chr19_46030685_46105470_OPA3	2.16557	0.300118	11.0989	0.372371	1	0.05	0.959453	6	2	4	0.0486027	0.0224492
chr19_21905568_21950430_ZNF100	2.16557	0.300118	11.0989	0.372371	1	0.05	0.959453	6	2	4	0.0486027	0.0224492
chr22_21383007_21387129_SLC7A4	2.16557	0.300118	11.0989	0.372371	1	0.05	0.959453	6	2	4	0.0486027	0.0224492
chr22_19929130_19957498_COMT	2.16557	0.300118	11.0989	0.372371	1	0.05	0.959453	6	2	4	0.0486027	0.0224492
chr3_118892364_118924000_UPK1B	2.16557	0.300118	11.0989	0.372371	1	0.05	0.959453	6	2	4	0.0486027	0.0224492
chr3_63850233_63989138_ATXN7	2.16557	0.300118	11.0989	0.372371	1	0.05	0.959453	6	2	4	0.0486027	0.0224492
chr19_56459198_56499995_NLRP8	2.16557	0.300118	11.0989	0.372371	1	0.05	0.959453	6	2	4	0.0486027	0.0224492
chr6_161551011_161695093_AGPAT4	2.16557	0.300118	11.0989	0.372371	1	0.05	0.959453	6	2	4	0.0486027	0.0224492
chr22_44395091_44568829_PARVB	2.16557	0.300118	11.0989	0.372371	1	0.05	0.959453	6	2	4	0.0486027	0.0224492
chr12_113008184_113336686_RPH3A	2.16557	0.300118	11.0989	0.372371	1	0.05	0.959453	6	2	4	0.0486027	0.0224492
chr2_131862420_132111282_PLEKHB2	2.16557	0.300118	11.0989	0.372371	1	0.05	0.959453	6	2	4	0.0486027	0.0224492
chr21_31743709_31744557_KRTAP13-2	2.16557	0.300118	11.0989	0.372371	1	0.05	0.959453	6	2	4	0.0486027	0.0224492
chr21_31768392_31769136_KRTAP13-1	2.16557	0.300118	11.0989	0.372371	1	0.05	0.959453	6	2	4	0.0486027	0.0224492
chr21_31797583_31798286_KRTAP13-3	2.16557	0.300118	11.0989	0.372371	1	0.05	0.959453	6	2	4	0.0486027	0.0224492
chr6_124125286_125146803_NKAIN2	0.590157	0.139641	1.70405	0.391701	1	0.05	0.966409	25	3	22	0.072904	0.123471
chr13_92050929_93519490_GPC5	1.44409	0.568449	3.24056	0.400155	1	0.05	0.973599	28	7	21	0.170109	0.117858
chr22_28374004_29075853_TTC28	1.29078	0.684098	2.28313	0.402613	1	0.05	0.980302	61	14	47	0.340219	0.263778
chr8_1993155_2113475_MYOM2	0.641134	0.189432	1.64054	0.406955	1	0.05	0.969732	31	4	27	0.0972053	0.151532
chr16_3701640_3767598_TRAP1	0.641134	0.189432	1.64054	0.406955	1	0.05	0.969732	31	4	27	0.0972053	0.151532
chr1_19665267_19812066_CAPZB	0.541028	0.0855083	1.90179	0.412874	1	0.05	0.963394	18	2	16	0.0486027	0.0897968
chr16_80631803_80838226_CDYL2	0.541028	0.0855083	1.90179	0.412874	1	0.05	0.963394	18	2	16	0.0486027	0.0897968
chr1_15783223_15798586_CELA2A	0.676171	0.231009	1.58757	0.416102	1	0.05	0.972196	37	5	32	0.121507	0.179594
chr1_87012761_87046437_CLCA4	1.18594	0.771665	1.7652	0.417379	1	0.05	0.986153	135	29	106	0.704739	0.594904
chr19_53935227_53961515_ZNF761	1.38636	0.584546	2.94421	0.421688	1	0.05	0.975652	33	8	25	0.194411	0.140308
chr20_51588946_52111869_TSHZ2	0.432863	0.0235817	2.26066	0.424626	1	0.05	0.958339	11	1	10	0.0243013	0.056123
chr20_61472467_61493115_TCFL5	0.432863	0.0235817	2.26066	0.424626	1	0.05	0.958339	11	1	10	0.0243013	0.056123
chr11_5289582_5526847_HBE1	0.432863	0.0235817	2.26066	0.424626	1	0.05	0.958339	11	1	10	0.0243013	0.056123
chr8_6264113_6501144_MCPH1	0.432863	0.0235817	2.26066	0.424626	1	0.05	0.958339	11	1	10	0.0243013	0.056123
chr4_69681711_69696914_UGT2B10	0.432863	0.0235817	2.26066	0.424626	1	0.05	0.958339	11	1	10	0.0243013	0.056123
chr5_19473060_20575982_CDH18	0.432863	0.0235817	2.26066	0.424626	1	0.05	0.958339	11	1	10	0.0243013	0.056123
chr7_77646393_79082890_MAGI2	0.432863	0.0235817	2.26066	0.424626	1	0.05	0.958339	11	1	10	0.0243013	0.056123
chr10_83635070_84746935_NRG3	1.29988	0.652115	2.40314	0.426186	1	0.05	0.979585	52	12	40	0.291616	0.224492
chr18_30517366_31021065_CCDC178	1.57511	0.436343	4.60865	0.436699	1	0.05	0.968977	15	4	11	0.0972053	0.0617353
chr2_76974845_77820445_LRRTM4	1.57511	0.436343	4.60865	0.436699	1	0.05	0.968977	15	4	11	0.0972053	0.0617353
chr2_203241659_203432474_BMPR2	1.57511	0.436343	4.60865	0.436699	1	0.05	0.968977	15	4	11	0.0972053	0.0617353
chr8_87878670_88627447_CNBD1	1.57511	0.436343	4.60865	0.436699	1	0.05	0.968977	15	4	11	0.0972053	0.0617353
chr23_91034260_91878229_PCDH11X	0.780234	0.388441	1.42345	0.449336	1	0.05	0.980213	72	11	61	0.267315	0.34235
chr16_82660408_83830204_CDH13	0.772664	0.370787	1.44791	0.453069	1	0.05	0.979501	66	10	56	0.243013	0.314289
chr12_57345219_57353158_RDH16	0.772664	0.370787	1.44791	0.453069	1	0.05	0.979501	66	10	56	0.243013	0.314289
chr11_48510269_48511332_OR4A47	1.37837	0.54456	3.07325	0.45996	1	0.05	0.975428	29	7	22	0.170109	0.123471
chr6_26440700_26453643_BTN3A3	1.37837	0.54456	3.07325	0.45996	1	0.05	0.975428	29	7	22	0.170109	0.123471
chr17_58754814_59470199_BCAS3	1.37837	0.54456	3.07325	0.45996	1	0.05	0.975428	29	7	22	0.170109	0.123471
chr19_53970989_54006950_ZNF813	1.37837	0.54456	3.07325	0.45996	1	0.05	0.975428	29	7	22	0.170109	0.123471
chr1_110230436_110251661_GSTM1	0.577129	0.0909221	2.04616	0.465369	1	0.05	0.964909	17	2	15	0.0486027	0.0841845
chr10_54525140_54531460_MBL2	0.577129	0.0909221	2.04616	0.465369	1	0.05	0.964909	17	2	15	0.0486027	0.0841845
chr7_11409984_11871824_THSD7A	0.577129	0.0909221	2.04616	0.465369	1	0.05	0.964909	17	2	15	0.0486027	0.0841845
chr1_70876901_70905534_CTH	0.577129	0.0909221	2.04616	0.465369	1	0.05	0.964909	17	2	15	0.0486027	0.0841845
chr15_58702768_58861151_LIPC	0.577129	0.0909221	2.04616	0.465369	1	0.05	0.964909	17	2	15	0.0486027	0.0841845
chr3_27151576_27410951_NEK10	0.577129	0.0909221	2.04616	0.465369	1	0.05	0.964909	17	2	15	0.0486027	0.0841845
chr3_3742498_4508965_SUMF1	0.870242	0.587933	1.24897	0.468166	1	0.05	0.988077	197	33	164	0.801944	0.920418
chr11_8959119_8964580_ASCL3	1.17771	0.740515	1.80451	0.46961	1	0.05	0.986103	117	25	92	0.607533	0.516332
chr16_84211458_84220669_TAF1C	1.62421	0.355653	5.61804	0.473874	1	0.05	0.967138	11	3	8	0.072904	0.0448984
chr10_118430703_118502085_HSPA12A	1.62421	0.355653	5.61804	0.473874	1	0.05	0.967138	11	3	8	0.072904	0.0448984
chr16_2961938_3001209_FLYWCH1	1.62421	0.355653	5.61804	0.473874	1	0.05	0.967138	11	3	8	0.072904	0.0448984
chr1_76540404_77100286_ST6GALNAC3	1.62421	0.355653	5.61804	0.473874	1	0.05	0.967138	11	3	8	0.072904	0.0448984
chr19_43905648_43922763_TEX101	1.62421	0.355653	5.61804	0.473874	1	0.05	0.967138	11	3	8	0.072904	0.0448984
chr15_34158428_34331377_AVEN	1.62421	0.355653	5.61804	0.473874	1	0.05	0.967138	11	3	8	0.072904	0.0448984
chr1_169558087_169599431_SELP	1.62421	0.355653	5.61804	0.473874	1	0.05	0.967138	11	3	8	0.072904	0.0448984
chr4_5053169_5502725_STK32B	1.62421	0.355653	5.61804	0.473874	1	0.05	0.967138	11	3	8	0.072904	0.0448984
chr13_102104966_102375456_ITGBL1	1.62421	0.355653	5.61804	0.473874	1	0.05	0.967138	11	3	8	0.072904	0.0448984
chr22_39410368_39429281_APOBEC3D	1.62421	0.355653	5.61804	0.473874	1	0.05	0.967138	11	3	8	0.072904	0.0448984
chr2_79412357_80875905_CTNNA2	1.62421	0.355653	5.61804	0.473874	1	0.05	0.967138	11	3	8	0.072904	0.0448984
chr6_20534688_21232635_CDKAL1	1.62421	0.355653	5.61804	0.473874	1	0.05	0.967138	11	3	8	0.072904	0.0448984
chr2_130949318_130956034_TUBA3E	1.62421	0.355653	5.61804	0.473874	1	0.05	0.967138	11	3	8	0.072904	0.0448984
chr6_160592093_160698670_SLC22A2	1.62421	0.355653	5.61804	0.473874	1	0.05	0.967138	11	3	8	0.072904	0.0448984
chr15_32684983_32695396_GOLGA8K	1.44388	0.46936	3.729	0.477124	1	0.05	0.97251	20	5	15	0.121507	0.0841845
chr15_32737307_32747835_GOLGA8O	1.44388	0.46936	3.729	0.477124	1	0.05	0.97251	20	5	15	0.121507	0.0841845
chr19_54754263_54761164_LILRB5	1.44388	0.46936	3.729	0.477124	1	0.05	0.97251	20	5	15	0.121507	0.0841845
chr11_4566421_4567374_OR52M1	0.480986	0.0260774	2.56028	0.487481	1	0.05	0.959803	10	1	9	0.0243013	0.0505107
chr2_44502599_44548633_SLC3A1	0.480986	0.0260774	2.56028	0.487481	1	0.05	0.959803	10	1	9	0.0243013	0.0505107
chr15_53805938_54055075_WDR72	0.480986	0.0260774	2.56028	0.487481	1	0.05	0.959803	10	1	9	0.0243013	0.0505107
chr19_53569859_53606689_ZNF160	0.480986	0.0260774	2.56028	0.487481	1	0.05	0.959803	10	1	9	0.0243013	0.0505107
chr19_53611132_53636330_ZNF415	0.480986	0.0260774	2.56028	0.487481	1	0.05	0.959803	10	1	9	0.0243013	0.0505107
chr3_183852826_184402546_EIF2B5	0.480986	0.0260774	2.56028	0.487481	1	0.05	0.959803	10	1	9	0.0243013	0.0505107
chr23_85403462_86087607_DACH2	0.480986	0.0260774	2.56028	0.487481	1	0.05	0.959803	10	1	9	0.0243013	0.0505107
chr19_30719197_31204445_ZNF536	0.480986	0.0260774	2.56028	0.487481	1	0.05	0.959803	10	1	9	0.0243013	0.0505107
chr13_93879095_95059655_GPC6	0.480986	0.0260774	2.56028	0.487481	1	0.05	0.959803	10	1	9	0.0243013	0.0505107
chr23_65815479_65859108_EDA2R	0.480986	0.0260774	2.56028	0.487481	1	0.05	0.959803	10	1	9	0.0243013	0.0505107
chr11_92085262_92629618_FAT3	0.480986	0.0260774	2.56028	0.487481	1	0.05	0.959803	10	1	9	0.0243013	0.0505107
chr8_31496902_32622548_NRG1	0.692503	0.203849	1.78537	0.495257	1	0.05	0.972129	29	4	25	0.0972053	0.140308
chr8_7213039_7243080_ZNF705G	1.2742	0.596116	2.48581	0.501064	1	0.05	0.979696	44	10	34	0.243013	0.190818
chr8_7272382_7274385_DEFB4B	1.2742	0.596116	2.48581	0.501064	1	0.05	0.979696	44	10	34	0.243013	0.190818
chr8_7286410_7287870_DEFB103B	1.2742	0.596116	2.48581	0.501064	1	0.05	0.979696	44	10	34	0.243013	0.190818
chr8_7300206_7321196_SPAG11B	1.2742	0.596116	2.48581	0.501064	1	0.05	0.979696	44	10	34	0.243013	0.190818
chr8_7327830_7332604_DEFB104B	1.2742	0.596116	2.48581	0.501064	1	0.05	0.979696	44	10	34	0.243013	0.190818
chr16_77281710_77469011_ADAMTS18	1.73236	0.248043	8.04026	0.511425	1	0.05	0.964109	7	2	5	0.0486027	0.0280615
chr15_22736246_22746002_GOLGA6L1	1.73236	0.248043	8.04026	0.511425	1	0.05	0.964109	7	2	5	0.0486027	0.0280615
chr6_35310335_35395968_PPARD	1.73236	0.248043	8.04026	0.511425	1	0.05	0.964109	7	2	5	0.0486027	0.0280615
chr10_14939358_14996431_DCLRE1C	1.73236	0.248043	8.04026	0.511425	1	0.05	0.964109	7	2	5	0.0486027	0.0280615
chr10_15001438_15030049_MEIG1	1.73236	0.248043	8.04026	0.511425	1	0.05	0.964109	7	2	5	0.0486027	0.0280615
chr11_5684425_5959849_TRIM5	1.73236	0.248043	8.04026	0.511425	1	0.05	0.964109	7	2	5	0.0486027	0.0280615
chr1_16345370_16360545_CLCNKA	1.73236	0.248043	8.04026	0.511425	1	0.05	0.964109	7	2	5	0.0486027	0.0280615
chr3_169556967_169587718_LRRC31	1.73236	0.248043	8.04026	0.511425	1	0.05	0.964109	7	2	5	0.0486027	0.0280615
chr6_89319985_89673348_RNGTT	1.73236	0.248043	8.04026	0.511425	1	0.05	0.964109	7	2	5	0.0486027	0.0280615
chr8_113235157_114449328_CSMD3	1.73236	0.248043	8.04026	0.511425	1	0.05	0.964109	7	2	5	0.0486027	0.0280615
chr11_4615037_4616243_OR52I1	1.73236	0.248043	8.04026	0.511425	1	0.05	0.964109	7	2	5	0.0486027	0.0280615
chr11_4619902_4629489_TRIM68	1.73236	0.248043	8.04026	0.511425	1	0.05	0.964109	7	2	5	0.0486027	0.0280615
chr12_16500076_16762193_MGST1	1.73236	0.248043	8.04026	0.511425	1	0.05	0.964109	7	2	5	0.0486027	0.0280615
chr3_25215823_25639423_RARB	1.73236	0.248043	8.04026	0.511425	1	0.2	0.849741	7	2	5	0.0486027	0.0280615
chr11_11292423_11643552_GALNT18	1.73236	0.248043	8.04026	0.511425	1	0.05	0.964109	7	2	5	0.0486027	0.0280615
chr1_234040679_234460262_SLC35F3	1.73236	0.248043	8.04026	0.511425	1	0.05	0.964109	7	2	5	0.0486027	0.0280615
chr22_36536372_36562225_APOL3	1.73236	0.248043	8.04026	0.511425	1	0.05	0.964109	7	2	5	0.0486027	0.0280615
chr17_19912657_20222339_SPECC1	1.73236	0.248043	8.04026	0.511425	1	0.05	0.964109	7	2	5	0.0486027	0.0280615
chr21_31802572_31803216_KRTAP13-4	1.73236	0.248043	8.04026	0.511425	1	0.05	0.964109	7	2	5	0.0486027	0.0280615
chr6_38136227_38607924_BTBD9	1.73236	0.248043	8.04026	0.511425	1	0.05	0.964109	7	2	5	0.0486027	0.0280615
chr1_216676588_217311097_ESRRG	1.73236	0.248043	8.04026	0.511425	1	0.05	0.964109	7	2	5	0.0486027	0.0280615
chr4_102332443_102995969_BANK1	1.73236	0.248043	8.04026	0.511425	1	0.05	0.964109	7	2	5	0.0486027	0.0280615
chr1_1447531_1470067_ATAD3A	1.73236	0.248043	8.04026	0.511425	1	0.05	0.964109	7	2	5	0.0486027	0.0280615
chr7_143632259_143633372_OR2F2	1.73236	0.248043	8.04026	0.511425	1	0.05	0.964109	7	2	5	0.0486027	0.0280615
chr9_20658308_20995954_FOCAD	1.73236	0.248043	8.04026	0.511425	1	0.05	0.964109	7	2	5	0.0486027	0.0280615
chr10_67672276_69455927_CTNNA3	1.07253	0.865849	1.31744	0.512761	1	0.05	0.993515	565	112	453	2.72175	2.54237
chr4_135117488_135122903_PABPC4L	0.806774	0.401119	1.47488	0.513841	1	0.05	0.981424	70	11	59	0.267315	0.331126
chr6_26458150_26476849_BTN2A1	1.31837	0.522602	2.92218	0.522309	1	0.05	0.976889	30	7	23	0.170109	0.129083
chr13_73356197_73590591_PIBF1	1.44377	0.403459	4.14691	0.524892	1	0.05	0.971428	16	4	12	0.0972053	0.0673476
chr4_144917257_145061844_GYPB	1.44377	0.403459	4.14691	0.524892	1	0.05	0.971428	16	4	12	0.0972053	0.0673476
chr16_70147529_70195203_PDPR	1.44377	0.403459	4.14691	0.524892	1	0.05	0.971428	16	4	12	0.0972053	0.0673476
chr15_42190950_42264776_EHD4	0.618388	0.097068	2.214	0.524996	1	0.05	0.966253	16	2	14	0.0486027	0.0785722
chr10_96443251_96495947_CYP2C18	0.618388	0.097068	2.214	0.524996	1	0.05	0.966253	16	2	14	0.0486027	0.0785722
chr16_25703347_26149009_HS3ST4	0.618388	0.097068	2.214	0.524996	1	0.05	0.966253	16	2	14	0.0486027	0.0785722
chr18_24034874_24237365_KCTD1	0.618388	0.097068	2.214	0.524996	1	0.05	0.966253	16	2	14	0.0486027	0.0785722
chr16_3486104_3493542_ZNF597	2.16529	0.100609	22.6115	0.52822	1	0.05	0.958476	3	1	2	0.0243013	0.0112246
chr16_3493611_3536963_NAA60	2.16529	0.100609	22.6115	0.52822	1	0.05	0.958476	3	1	2	0.0243013	0.0112246
chr6_25833294_25882514_SLC17A3	2.16529	0.100609	22.6115	0.52822	1	0.05	0.958476	3	1	2	0.0243013	0.0112246
chr17_78518619_78940171_RPTOR	2.16529	0.100609	22.6115	0.52822	1	0.05	0.958476	3	1	2	0.0243013	0.0112246
chr1_174417212_174418683_GPR52	2.16529	0.100609	22.6115	0.52822	1	0.05	0.958476	3	1	2	0.0243013	0.0112246
chr2_202098166_202152434_CASP8	2.16529	0.100609	22.6115	0.52822	1	0.05	0.958476	3	1	2	0.0243013	0.0112246
chr7_73213872_73247014_CLDN4	2.16529	0.100609	22.6115	0.52822	1	0.05	0.958476	3	1	2	0.0243013	0.0112246
chr15_68594050_68724501_ITGA11	2.16529	0.100609	22.6115	0.52822	1	0.05	0.958476	3	1	2	0.0243013	0.0112246
chr16_3348832_3355729_TIGD7	2.16529	0.100609	22.6115	0.52822	1	0.05	0.958476	3	1	2	0.0243013	0.0112246
chr16_3355406_3368852_ZNF75A	2.16529	0.100609	22.6115	0.52822	1	0.05	0.958476	3	1	2	0.0243013	0.0112246
chr16_3451235_3459370_ZNF174	2.16529	0.100609	22.6115	0.52822	1	0.05	0.958476	3	1	2	0.0243013	0.0112246
chr20_61924538_61966203_COL20A1	2.16529	0.100609	22.6115	0.52822	1	0.05	0.958476	3	1	2	0.0243013	0.0112246
chr7_122753585_122840040_SLC13A1	2.16529	0.100609	22.6115	0.52822	1	0.05	0.958476	3	1	2	0.0243013	0.0112246
chr13_99336055_99404908_SLC15A1	2.16529	0.100609	22.6115	0.52822	1	0.05	0.958476	3	1	2	0.0243013	0.0112246
chr6_101846664_102517958_GRIK2	2.16529	0.100609	22.6115	0.52822	1	0.05	0.958476	3	1	2	0.0243013	0.0112246
chr15_22051853_22083227_POTEB	2.16529	0.100609	22.6115	0.52822	1	0.05	0.958476	3	1	2	0.0243013	0.0112246
chr15_22368478_22369561_OR4M2	2.16529	0.100609	22.6115	0.52822	1	0.05	0.958476	3	1	2	0.0243013	0.0112246
chr15_22382382_22383507_OR4N4	2.16529	0.100609	22.6115	0.52822	1	0.05	0.958476	3	1	2	0.0243013	0.0112246
chr18_10666480_11148587_PIEZO2	2.16529	0.100609	22.6115	0.52822	1	0.05	0.958476	3	1	2	0.0243013	0.0112246
chr18_67671029_67873181_RTTN	2.16529	0.100609	22.6115	0.52822	1	0.05	0.958476	3	1	2	0.0243013	0.0112246
chr19_3750817_3761697_APBA3	2.16529	0.100609	22.6115	0.52822	1	0.05	0.958476	3	1	2	0.0243013	0.0112246
chr19_3762662_3768573_MRPL54	2.16529	0.100609	22.6115	0.52822	1	0.05	0.958476	3	1	2	0.0243013	0.0112246
chr19_41807492_41859816_TGFB1	2.16529	0.100609	22.6115	0.52822	1	0.05	0.958476	3	1	2	0.0243013	0.0112246
chr19_53837002_53858122_ZNF845	2.16529	0.100609	22.6115	0.52822	1	0.05	0.958476	3	1	2	0.0243013	0.0112246
chr1_232940643_232946092_MAP10	2.16529	0.100609	22.6115	0.52822	1	0.05	0.958476	3	1	2	0.0243013	0.0112246
chr22_24309089_24314721_DDTL	2.16529	0.100609	22.6115	0.52822	1	0.05	0.958476	3	1	2	0.0243013	0.0112246
chr22_24313554_24322660_DDT	2.16529	0.100609	22.6115	0.52822	1	0.05	0.958476	3	1	2	0.0243013	0.0112246
chr2_84743579_85046713_DNAH6	2.16529	0.100609	22.6115	0.52822	1	0.05	0.958476	3	1	2	0.0243013	0.0112246
chr9_121915736_122131745_BRINP1	2.16529	0.100609	22.6115	0.52822	1	0.05	0.958476	3	1	2	0.0243013	0.0112246
chr9_93564069_93660831_SYK	2.16529	0.100609	22.6115	0.52822	1	0.05	0.958476	3	1	2	0.0243013	0.0112246
chr10_22634399_22743153_SPAG6	2.16529	0.100609	22.6115	0.52822	1	0.05	0.958476	3	1	2	0.0243013	0.0112246
chr18_20714528_20840431_CABLES1	2.16529	0.100609	22.6115	0.52822	1	0.05	0.958476	3	1	2	0.0243013	0.0112246
chr18_20777108_21017925_TMEM241	2.16529	0.100609	22.6115	0.52822	1	0.05	0.958476	3	1	2	0.0243013	0.0112246
chr19_37407231_37489602_ZNF568	2.16529	0.100609	22.6115	0.52822	1	0.05	0.958476	3	1	2	0.0243013	0.0112246
chr3_108626639_108672742_GUCA1C	2.16529	0.100609	22.6115	0.52822	1	0.05	0.958476	3	1	2	0.0243013	0.0112246
chr19_21324827_21373034_ZNF431	2.16529	0.100609	22.6115	0.52822	1	0.05	0.958476	3	1	2	0.0243013	0.0112246
chr1_197473878_197744826_DENND1B	2.16529	0.100609	22.6115	0.52822	1	0.05	0.958476	3	1	2	0.0243013	0.0112246
chr4_175558065_175750465_GLRA3	2.16529	0.100609	22.6115	0.52822	1	0.05	0.958476	3	1	2	0.0243013	0.0112246
chr4_177134824_177198722_ASB5	2.16529	0.100609	22.6115	0.52822	1	0.05	0.958476	3	1	2	0.0243013	0.0112246
chr4_30722037_31148422_PCDH7	2.16529	0.100609	22.6115	0.52822	1	0.05	0.958476	3	1	2	0.0243013	0.0112246
chr5_56215429_56267502_MIER3	2.16529	0.100609	22.6115	0.52822	1	0.05	0.958476	3	1	2	0.0243013	0.0112246
chr7_48211055_48687092_ABCA13	2.16529	0.100609	22.6115	0.52822	1	0.05	0.958476	3	1	2	0.0243013	0.0112246
chr9_126141933_126692431_DENND1A	2.16529	0.100609	22.6115	0.52822	1	0.05	0.958476	3	1	2	0.0243013	0.0112246
chr16_58191811_58231824_CSNK2A2	2.16529	0.100609	22.6115	0.52822	1	0.05	0.958476	3	1	2	0.0243013	0.0112246
chr7_11013499_11209250_PHF14	2.16529	0.100609	22.6115	0.52822	1	0.05	0.958476	3	1	2	0.0243013	0.0112246
chr10_34398488_35104253_PARD3	2.16529	0.100609	22.6115	0.52822	1	0.05	0.958476	3	1	2	0.0243013	0.0112246
chr11_62703857_62752455_SLC22A6	2.16529	0.100609	22.6115	0.52822	1	0.05	0.958476	3	1	2	0.0243013	0.0112246
chr21_33784314_33887707_EVA1C	2.16529	0.100609	22.6115	0.52822	1	0.05	0.958476	3	1	2	0.0243013	0.0112246
chr7_42000548_42277469_GLI3	2.16529	0.100609	22.6115	0.52822	1	0.05	0.958476	3	1	2	0.0243013	0.0112246
chr11_7534529_7678358_PPFIBP2	2.16529	0.100609	22.6115	0.52822	1	0.05	0.958476	3	1	2	0.0243013	0.0112246
chr16_56685811_56687116_MT1B	2.16529	0.100609	22.6115	0.52822	1	0.05	0.958476	3	1	2	0.0243013	0.0112246
chr22_29469066_29564321_KREMEN1	2.16529	0.100609	22.6115	0.52822	1	0.05	0.958476	3	1	2	0.0243013	0.0112246
chr5_147830595_148056798_HTR4	2.16529	0.100609	22.6115	0.52822	1	0.05	0.958476	3	1	2	0.0243013	0.0112246
chr8_6912831_6914256_DEFA5	2.16529	0.100609	22.6115	0.52822	1	0.05	0.958476	3	1	2	0.0243013	0.0112246
chr13_100741269_101182686_PCCA	2.16529	0.100609	22.6115	0.52822	1	0.05	0.958476	3	1	2	0.0243013	0.0112246
chr17_6899384_6914055_ALOX12	2.16529	0.100609	22.6115	0.52822	1	0.05	0.958476	3	1	2	0.0243013	0.0112246
chr1_19197926_19229275_ALDH4A1	2.16529	0.100609	22.6115	0.52822	1	0.05	0.958476	3	1	2	0.0243013	0.0112246
chr2_131594489_131804836_ARHGEF4	2.16529	0.100609	22.6115	0.52822	1	0.05	0.958476	3	1	2	0.0243013	0.0112246
chr2_97308474_97370624_FER1L5	2.16529	0.100609	22.6115	0.52822	1	0.05	0.958476	3	1	2	0.0243013	0.0112246
chr18_42792960_43263072_SLC14A2	2.16529	0.100609	22.6115	0.52822	1	0.05	0.958476	3	1	2	0.0243013	0.0112246
chr1_171283347_171311223_FMO4	2.16529	0.100609	22.6115	0.52822	1	0.05	0.958476	3	1	2	0.0243013	0.0112246
chr2_132233666_132240507_TUBA3D	2.16529	0.100609	22.6115	0.52822	1	0.05	0.958476	3	1	2	0.0243013	0.0112246
chr2_44113647_44223144_LRPPRC	2.16529	0.100609	22.6115	0.52822	1	0.05	0.958476	3	1	2	0.0243013	0.0112246
chr2_96991069_96994091_ITPRIPL1	2.16529	0.100609	22.6115	0.52822	1	0.05	0.958476	3	1	2	0.0243013	0.0112246
chr9_77112281_77308093_RORB	2.16529	0.100609	22.6115	0.52822	1	0.05	0.958476	3	1	2	0.0243013	0.0112246
chr10_4934796_5025475_AKR1C1	2.16529	0.100609	22.6115	0.52822	1	0.05	0.958476	3	1	2	0.0243013	0.0112246
chr23_92925929_92928567_NAP1L3	2.16529	0.100609	22.6115	0.52822	1	0.05	0.958476	3	1	2	0.0243013	0.0112246
chr2_24150155_24227779_UBXN2A	2.16529	0.100609	22.6115	0.52822	1	0.05	0.958476	3	1	2	0.0243013	0.0112246
chr2_25042038_25142708_ADCY3	2.16529	0.100609	22.6115	0.52822	1	0.05	0.958476	3	1	2	0.0243013	0.0112246
chr9_95607874_95640304_ZNF484	2.16529	0.100609	22.6115	0.52822	1	0.05	0.958476	3	1	2	0.0243013	0.0112246
chr10_12391481_12877545_CAMK1D	2.16529	0.100609	22.6115	0.52822	1	0.05	0.958476	3	1	2	0.0243013	0.0112246
chr10_49892921_50191001_WDFY4	2.16529	0.100609	22.6115	0.52822	1	0.05	0.958476	3	1	2	0.0243013	0.0112246
chr11_1151580_1222364_MUC5AC	2.16529	0.100609	22.6115	0.52822	1	0.05	0.958476	3	1	2	0.0243013	0.0112246
chr12_81331594_81650533_ACSS3	2.16529	0.100609	22.6115	0.52822	1	0.05	0.958476	3	1	2	0.0243013	0.0112246
chr17_76419778_76573476_DNAH17	2.16529	0.100609	22.6115	0.52822	1	0.05	0.958476	3	1	2	0.0243013	0.0112246
chr1_41972036_42501596_HIVEP3	2.16529	0.100609	22.6115	0.52822	1	0.05	0.958476	3	1	2	0.0243013	0.0112246
chr22_43013846_43045574_CYB5R3	2.16529	0.100609	22.6115	0.52822	1	0.05	0.958476	3	1	2	0.0243013	0.0112246
chr2_73956231_73964527_TPRKB	2.16529	0.100609	22.6115	0.52822	1	0.05	0.958476	3	1	2	0.0243013	0.0112246
chr3_169940153_170023769_PRKCI	2.16529	0.100609	22.6115	0.52822	1	0.05	0.958476	3	1	2	0.0243013	0.0112246
chr4_3465033_3503200_DOK7	2.16529	0.100609	22.6115	0.52822	1	0.05	0.958476	3	1	2	0.0243013	0.0112246
chr4_7194265_7744554_SORCS2	2.16529	0.100609	22.6115	0.52822	1	0.05	0.958476	3	1	2	0.0243013	0.0112246
chr4_77356253_77704406_SHROOM3	2.16529	0.100609	22.6115	0.52822	1	0.05	0.958476	3	1	2	0.0243013	0.0112246
chr6_24126350_24155128_NRSN1	2.16529	0.100609	22.6115	0.52822	1	0.05	0.958476	3	1	2	0.0243013	0.0112246
chr8_99413631_99955055_STK3	2.16529	0.100609	22.6115	0.52822	1	0.05	0.958476	3	1	2	0.0243013	0.0112246
chr9_111934255_112083244_EPB41L4B	2.16529	0.100609	22.6115	0.52822	1	0.05	0.958476	3	1	2	0.0243013	0.0112246
chr13_73329540_73356234_DIS3	2.16529	0.100609	22.6115	0.52822	1	0.05	0.958476	3	1	2	0.0243013	0.0112246
chr14_51955818_52197445_FRMD6	2.16529	0.100609	22.6115	0.52822	1	0.05	0.958476	3	1	2	0.0243013	0.0112246
chr23_9431335_9687780_TBL1X	2.16529	0.100609	22.6115	0.52822	1	0.05	0.958476	3	1	2	0.0243013	0.0112246
chr2_168810530_169104651_STK39	2.16529	0.100609	22.6115	0.52822	1	0.05	0.958476	3	1	2	0.0243013	0.0112246
chr4_6322305_6565327_PPP2R2C	2.16529	0.100609	22.6115	0.52822	1	0.05	0.958476	3	1	2	0.0243013	0.0112246
chr6_24544332_24646383_KIAA0319	2.16529	0.100609	22.6115	0.52822	1	0.05	0.958476	3	1	2	0.0243013	0.0112246
chr23_1314890_1331616_CRLF2	2.16529	0.100609	22.6115	0.52822	1	0.05	0.958476	3	1	2	0.0243013	0.0112246
chr13_24304328_24463558_MIPEP	2.16529	0.100609	22.6115	0.52822	1	0.05	0.958476	3	1	2	0.0243013	0.0112246
chr11_44748015_44953972_TSPAN18	2.16529	0.100609	22.6115	0.52822	1	0.05	0.958476	3	1	2	0.0243013	0.0112246
chr14_64550950_64804830_ESR2	2.16529	0.100609	22.6115	0.52822	1	0.05	0.958476	3	1	2	0.0243013	0.0112246
chr18_63417488_63548638_CDH7	2.16529	0.100609	22.6115	0.52822	1	0.05	0.958476	3	1	2	0.0243013	0.0112246
chr19_2841433_2860482_ZNF555	2.16529	0.100609	22.6115	0.52822	1	0.05	0.958476	3	1	2	0.0243013	0.0112246
chr20_36888551_36965907_BPI	2.16529	0.100609	22.6115	0.52822	1	0.05	0.958476	3	1	2	0.0243013	0.0112246
chr22_38077680_38170137_NOL12	2.16529	0.100609	22.6115	0.52822	1	0.05	0.958476	3	1	2	0.0243013	0.0112246
chr5_1225470_1246304_SLC6A18	2.16529	0.100609	22.6115	0.52822	1	0.05	0.958476	3	1	2	0.0243013	0.0112246
chr5_178286954_178315123_ZNF354B	2.16529	0.100609	22.6115	0.52822	1	0.05	0.958476	3	1	2	0.0243013	0.0112246
chr5_26880709_27121257_CDH9	2.16529	0.100609	22.6115	0.52822	1	0.05	0.958476	3	1	2	0.0243013	0.0112246
chr6_28192664_28201260_ZSCAN9	2.16529	0.100609	22.6115	0.52822	1	0.05	0.958476	3	1	2	0.0243013	0.0112246
chr6_37787275_38122400_ZFAND3	2.16529	0.100609	22.6115	0.52822	1	0.05	0.958476	3	1	2	0.0243013	0.0112246
chr7_99998449_100026615_ZCWPW1	2.16529	0.100609	22.6115	0.52822	1	0.05	0.958476	3	1	2	0.0243013	0.0112246
chr2_234668894_234681945_UGT1A1	2.16529	0.100609	22.6115	0.52822	1	0.05	0.958476	3	1	2	0.0243013	0.0112246
chr2_42560686_42652228_COX7A2L	2.16529	0.100609	22.6115	0.52822	1	0.05	0.958476	3	1	2	0.0243013	0.0112246
chr5_53179775_53606412_ARL15	2.16529	0.100609	22.6115	0.52822	1	0.05	0.958476	3	1	2	0.0243013	0.0112246
chr11_1244296_1283406_MUC5B	2.16529	0.100609	22.6115	0.52822	1	0.05	0.958476	3	1	2	0.0243013	0.0112246
chr17_10395624_10421860_MYH1	2.16529	0.100609	22.6115	0.52822	1	0.05	0.958476	3	1	2	0.0243013	0.0112246
chr18_5954705_6415236_L3MBTL4	2.16529	0.100609	22.6115	0.52822	1	0.05	0.958476	3	1	2	0.0243013	0.0112246
chr19_17392454_17398455_ANKLE1	2.16529	0.100609	22.6115	0.52822	1	0.05	0.958476	3	1	2	0.0243013	0.0112246
chr19_30017406_30055386_VSTM2B	2.16529	0.100609	22.6115	0.52822	1	0.05	0.958476	3	1	2	0.0243013	0.0112246
chr19_39481354_39523425_FBXO27	2.16529	0.100609	22.6115	0.52822	1	0.05	0.958476	3	1	2	0.0243013	0.0112246
chr21_44834395_44847008_SIK1	2.16529	0.100609	22.6115	0.52822	1	0.05	0.958476	3	1	2	0.0243013	0.0112246
chr22_45064593_45133561_PRR5	2.16529	0.100609	22.6115	0.52822	1	0.05	0.958476	3	1	2	0.0243013	0.0112246
chr23_68835911_69259319_EDA	2.16529	0.100609	22.6115	0.52822	1	0.05	0.958476	3	1	2	0.0243013	0.0112246
chr2_56411258_56613308_CCDC85A	2.16529	0.100609	22.6115	0.52822	1	0.2	0.829334	3	1	2	0.0243013	0.0112246
chr7_65425671_65447301_GUSB	2.16529	0.100609	22.6115	0.52822	1	0.05	0.958476	3	1	2	0.0243013	0.0112246
chr4_98105244_99064391_STPG2	2.16529	0.100609	22.6115	0.52822	1	0.05	0.958476	3	1	2	0.0243013	0.0112246
chr7_152341864_152373250_XRCC2	2.16529	0.100609	22.6115	0.52822	1	0.05	0.958476	3	1	2	0.0243013	0.0112246
chr10_100218875_100995619_HPSE2	2.16529	0.100609	22.6115	0.52822	1	0.05	0.958476	3	1	2	0.0243013	0.0112246
chr12_98987369_98995946_SLC25A3	2.16529	0.100609	22.6115	0.52822	1	0.05	0.958476	3	1	2	0.0243013	0.0112246
chr15_79213400_79241916_CTSH	2.16529	0.100609	22.6115	0.52822	1	0.05	0.958476	3	1	2	0.0243013	0.0112246
chr20_2517253_2622430_TMC2	2.16529	0.100609	22.6115	0.52822	1	0.05	0.958476	3	1	2	0.0243013	0.0112246
chr2_208986331_208989225_CRYGD	2.16529	0.100609	22.6115	0.52822	1	0.05	0.958476	3	1	2	0.0243013	0.0112246
chr3_139171726_139199589_RBP2	2.16529	0.100609	22.6115	0.52822	1	0.05	0.958476	3	1	2	0.0243013	0.0112246
chr3_186648274_186796341_ST6GAL1	2.16529	0.100609	22.6115	0.52822	1	0.05	0.958476	3	1	2	0.0243013	0.0112246
chr4_3508103_3534286_LRPAP1	2.16529	0.100609	22.6115	0.52822	1	0.05	0.958476	3	1	2	0.0243013	0.0112246
chr5_15500305_15939900_FBXL7	2.16529	0.100609	22.6115	0.52822	1	0.05	0.958476	3	1	2	0.0243013	0.0112246
chr5_57878048_58155213_RAB3C	2.16529	0.100609	22.6115	0.52822	1	0.05	0.958476	3	1	2	0.0243013	0.0112246
chr6_35800743_35889119_SRPK1	2.16529	0.100609	22.6115	0.52822	1	0.05	0.958476	3	1	2	0.0243013	0.0112246
chr6_43612783_43640336_RSPH9	2.16529	0.100609	22.6115	0.52822	1	0.05	0.958476	3	1	2	0.0243013	0.0112246
chr7_28338940_28865511_CREB5	2.16529	0.100609	22.6115	0.52822	1	0.05	0.958476	3	1	2	0.0243013	0.0112246
chr9_14611069_14693469_ZDHHC21	2.16529	0.100609	22.6115	0.52822	1	0.05	0.958476	3	1	2	0.0243013	0.0112246
chr9_94325373_94712444_ROR2	2.16529	0.100609	22.6115	0.52822	1	0.05	0.958476	3	1	2	0.0243013	0.0112246
chr11_5968570_5969591_OR56A3	2.16529	0.100609	22.6115	0.52822	1	0.05	0.958476	3	1	2	0.0243013	0.0112246
chr12_124808961_125052135_NCOR2	2.16529	0.100609	22.6115	0.52822	1	0.05	0.958476	3	1	2	0.0243013	0.0112246
chr16_14927538_14990017_NOMO1	2.16529	0.100609	22.6115	0.52822	1	0.05	0.958476	3	1	2	0.0243013	0.0112246
chr16_15016659_15045915_NPIPA1	2.16529	0.100609	22.6115	0.52822	1	0.05	0.958476	3	1	2	0.0243013	0.0112246
chr16_15457516_15474904_NPIPA5	2.16529	0.100609	22.6115	0.52822	1	0.05	0.958476	3	1	2	0.0243013	0.0112246
chr19_34112861_34264414_CHST8	2.16529	0.100609	22.6115	0.52822	1	0.05	0.958476	3	1	2	0.0243013	0.0112246
chr3_179512746_179754841_PEX5L	2.16529	0.100609	22.6115	0.52822	1	0.05	0.958476	3	1	2	0.0243013	0.0112246
chr4_44175926_44450824_KCTD8	2.16529	0.100609	22.6115	0.52822	1	0.05	0.958476	3	1	2	0.0243013	0.0112246
chr8_59717977_60031767_TOX	2.16529	0.100609	22.6115	0.52822	1	0.05	0.958476	3	1	2	0.0243013	0.0112246
chr14_95648277_95786243_CLMN	2.16529	0.100609	22.6115	0.52822	1	0.05	0.958476	3	1	2	0.0243013	0.0112246
chr15_45459412_45493373_SHF	2.16529	0.100609	22.6115	0.52822	1	0.05	0.958476	3	1	2	0.0243013	0.0112246
chr16_72816784_73093597_ZFHX3	2.16529	0.100609	22.6115	0.52822	1	0.05	0.958476	3	1	2	0.0243013	0.0112246
chr20_16252749_16554078_KIF16B	2.16529	0.100609	22.6115	0.52822	1	0.05	0.958476	3	1	2	0.0243013	0.0112246
chr4_148653214_148993931_ARHGAP10	2.16529	0.100609	22.6115	0.52822	1	0.05	0.958476	3	1	2	0.0243013	0.0112246
chr5_133984479_134063513_SEC24A	2.16529	0.100609	22.6115	0.52822	1	0.05	0.958476	3	1	2	0.0243013	0.0112246
chr7_6071007_6076017_ANKRD61	2.16529	0.100609	22.6115	0.52822	1	0.05	0.958476	3	1	2	0.0243013	0.0112246
chr11_2920951_2946476_SLC22A18	2.16529	0.100609	22.6115	0.52822	1	0.05	0.958476	3	1	2	0.0243013	0.0112246
chr19_37672481_37709055_ZNF585B	2.16529	0.100609	22.6115	0.52822	1	0.05	0.958476	3	1	2	0.0243013	0.0112246
chr19_37708828_37734828_ZNF383	2.16529	0.100609	22.6115	0.52822	1	0.05	0.958476	3	1	2	0.0243013	0.0112246
chr2_202509593_202563417_MPP4	2.16529	0.100609	22.6115	0.52822	1	0.05	0.958476	3	1	2	0.0243013	0.0112246
chr5_168088745_168728133_SLIT3	2.16529	0.100609	22.6115	0.52822	1	0.05	0.958476	3	1	2	0.0243013	0.0112246
chr6_1610681_1614127_FOXC1	2.16529	0.100609	22.6115	0.52822	1	0.05	0.958476	3	1	2	0.0243013	0.0112246
chr11_48285413_48286330_OR4X1	2.16529	0.100609	22.6115	0.52822	1	0.05	0.958476	3	1	2	0.0243013	0.0112246
chr15_52484519_52587995_MYO5C	2.16529	0.100609	22.6115	0.52822	1	0.05	0.958476	3	1	2	0.0243013	0.0112246
chr11_64513861_64527769_PYGM	2.16529	0.100609	22.6115	0.52822	1	0.05	0.958476	3	1	2	0.0243013	0.0112246
chr8_36641842_36793646_KCNU1	2.16529	0.100609	22.6115	0.52822	1	0.05	0.958476	3	1	2	0.0243013	0.0112246
chr11_5410607_5411664_OR51M1	2.16529	0.100609	22.6115	0.52822	1	0.05	0.958476	3	1	2	0.0243013	0.0112246
chr2_230222345_230579274_DNER	2.16529	0.100609	22.6115	0.52822	1	0.05	0.958476	3	1	2	0.0243013	0.0112246
chr2_97779233_97930258_ANKRD36	1.19525	0.664201	2.02928	0.52843	1	0.05	0.983937	74	16	58	0.388821	0.325514
chr20_58152564_58422766_PHACTR3	1.15558	0.719924	1.78373	0.530242	1	0.05	0.986699	114	24	90	0.583232	0.505107
chr1_15792404_15817895_CELA2B	0.763775	0.288433	1.69144	0.543114	1	0.05	0.976807	40	6	34	0.145808	0.190818
chr15_43891596_44010458_STRC	0.746245	0.253753	1.7677	0.545794	1	0.05	0.975203	34	5	29	0.121507	0.162757
chr15_43985084_43991420_CKMT1A	0.746245	0.253753	1.7677	0.545794	1	0.05	0.975203	34	5	29	0.121507	0.162757
chr3_86987119_87040269_VGLL3	1.35356	0.442488	3.45746	0.554825	1	0.05	0.974303	21	5	16	0.121507	0.0897968
chr7_72023729_72298777_TYW1B	1.35356	0.442488	3.45746	0.554825	1	0.05	0.974303	21	5	16	0.121507	0.0897968
chr20_13976015_16033842_MACROD2	1.08016	0.826726	1.39284	0.561678	1	0.05	0.99234	361	72	289	1.7497	1.62196
chr8_42552519_42592550_CHRNB3	0.54114	0.0291644	2.94999	0.56266	1	0.05	0.961108	9	1	8	0.0243013	0.0448984
chr9_21802542_21931646_MTAP	0.54114	0.0291644	2.94999	0.56266	1	0.05	0.961108	9	1	8	0.0243013	0.0448984
chr10_114206756_114578503_VTI1A	0.54114	0.0291644	2.94999	0.56266	1	0.05	0.961108	9	1	8	0.0243013	0.0448984
chr1_154669931_154842756_KCNN3	0.54114	0.0291644	2.94999	0.56266	1	0.05	0.961108	9	1	8	0.0243013	0.0448984
chr8_17501304_17658426_MTUS1	0.54114	0.0291644	2.94999	0.56266	1	0.05	0.961108	9	1	8	0.0243013	0.0448984
chr12_18233803_18473041_RERGL	0.54114	0.0291644	2.94999	0.56266	1	0.05	0.961108	9	1	8	0.0243013	0.0448984
chr19_33369902_33462897_CEP89	0.54114	0.0291644	2.94999	0.56266	1	0.05	0.961108	9	1	8	0.0243013	0.0448984
chr19_52956829_53015407_ZNF578	0.54114	0.0291644	2.94999	0.56266	1	0.05	0.961108	9	1	8	0.0243013	0.0448984
chr3_170177372_170303863_SLC7A14	0.54114	0.0291644	2.94999	0.56266	1	0.05	0.961108	9	1	8	0.0243013	0.0448984
chr4_189060573_189068897_TRIML1	0.54114	0.0291644	2.94999	0.56266	1	0.05	0.961108	9	1	8	0.0243013	0.0448984
chr9_73143979_74061820_TRPM3	0.54114	0.0291644	2.94999	0.56266	1	0.05	0.961108	9	1	8	0.0243013	0.0448984
chr1_48226200_48462567_TRABD2B	0.54114	0.0291644	2.94999	0.56266	1	0.05	0.961108	9	1	8	0.0243013	0.0448984
chr11_58672871_58811000_GLYATL1	0.54114	0.0291644	2.94999	0.56266	1	0.05	0.961108	9	1	8	0.0243013	0.0448984
chr6_35995488_36079013_MAPK14	0.54114	0.0291644	2.94999	0.56266	1	0.05	0.961108	9	1	8	0.0243013	0.0448984
chr5_128795958_129074376_ADAMTS19	0.54114	0.0291644	2.94999	0.56266	1	0.05	0.961108	9	1	8	0.0243013	0.0448984
chr7_145813453_148118090_CNTNAP2	1.18927	0.633081	2.08987	0.566259	1	0.05	0.983489	65	14	51	0.340219	0.286227
chr6_64429876_66417118_EYS	0.837593	0.429422	1.49809	0.574733	1	0.05	0.982942	74	12	62	0.291616	0.347963
chr16_84043272_84076241_SLC38A8	1.44366	0.320194	4.84094	0.581916	1	0.05	0.969722	12	3	9	0.072904	0.0505107
chr11_132284871_133402414_OPCML	1.44366	0.320194	4.84094	0.581916	1	0.05	0.969722	12	3	9	0.072904	0.0505107
chr7_5470966_5553429_FBXL18	1.44366	0.320194	4.84094	0.581916	1	0.05	0.969722	12	3	9	0.072904	0.0505107
chr2_131113580_131132982_PTPN18	1.44366	0.320194	4.84094	0.581916	1	0.05	0.969722	12	3	9	0.072904	0.0505107
chr1_145695798_145715614_CD160	1.44366	0.320194	4.84094	0.581916	1	0.05	0.969722	12	3	9	0.072904	0.0505107
chr1_145726918_145764074_PDZK1	1.44366	0.320194	4.84094	0.581916	1	0.05	0.969722	12	3	9	0.072904	0.0505107
chr1_18434240_18704977_IGSF21	1.44366	0.320194	4.84094	0.581916	1	0.05	0.969722	12	3	9	0.072904	0.0505107
chr22_39436924_39483748_APOBEC3G	1.44366	0.320194	4.84094	0.581916	1	0.05	0.969722	12	3	9	0.072904	0.0505107
chr12_11544476_11653975_PRB2	0.786964	0.296756	1.74733	0.589614	1	0.05	0.977515	39	6	33	0.145808	0.185206
chr8_100025494_100889808_VPS13B	0.665993	0.104106	2.41149	0.592642	1	0.05	0.967414	15	2	13	0.0486027	0.0729599
chr3_9849770_9896822_TTLL3	0.665993	0.104106	2.41149	0.592642	1	0.05	0.967414	15	2	13	0.0486027	0.0729599
chr1_97543299_98386605_DPYD	0.665993	0.104106	2.41149	0.592642	1	0.05	0.967414	15	2	13	0.0486027	0.0729599
chr11_20691117_21597227_NELL1	0.665993	0.104106	2.41149	0.592642	1	0.05	0.967414	15	2	13	0.0486027	0.0729599
chr10_19492779_20079330_MALRD1	0.772941	0.262363	1.83711	0.596008	1	0.05	0.97598	33	5	28	0.121507	0.157144
chr15_43920701_43960316_CATSPER2	0.772941	0.262363	1.83711	0.596008	1	0.05	0.97598	33	5	28	0.121507	0.157144
chr10_87359312_88126250_GRID1	0.721466	0.168938	2.13232	0.600754	1	0.05	0.971312	21	3	18	0.072904	0.101021
chr12_28286182_28732883_CCDC91	0.721466	0.168938	2.13232	0.600754	1	0.05	0.971312	21	3	18	0.072904	0.101021
chr2_124782864_125672864_CNTNAP5	0.721466	0.168938	2.13232	0.600754	1	0.05	0.971312	21	3	18	0.072904	0.101021
chr3_2140497_3099645_CNTN4	1.21829	0.546645	2.44818	0.601137	1	0.05	0.980462	41	9	32	0.218712	0.179594
chr7_3341080_4308632_SDK1	1.20328	0.564914	2.33431	0.60511	1	0.05	0.981386	46	10	36	0.243013	0.202043
chr6_5261277_5771813_FARS2	1.20328	0.564914	2.33431	0.60511	1	0.05	0.981386	46	10	36	0.243013	0.202043
chr17_411908_624957_VPS53	1.15527	0.64305	1.95674	0.608638	1	0.05	0.984954	76	16	60	0.388821	0.336738
chr3_41288090_42003922_ULK4	1.33263	0.375183	3.76791	0.615671	1	0.05	0.973199	17	4	13	0.0972053	0.0729599
chr9_27948076_28670283_LINGO2	0.913699	0.620193	1.30689	0.633948	1	0.05	0.989775	195	34	161	0.826245	0.903581
chr6_147830063_148058683_SAMD5	0.811603	0.305573	1.80701	0.639168	1	0.05	0.978128	38	6	32	0.145808	0.179594
chr2_233243244_233247599_ALPP	0.801613	0.271577	1.91215	0.649898	1	0.05	0.976645	32	5	27	0.121507	0.151532
chr5_140710252_140892546_PCDHGA1	0.801613	0.271577	1.91215	0.649898	1	0.05	0.976645	32	5	27	0.121507	0.151532
chr5_140718539_140892546_PCDHGA2	0.801613	0.271577	1.91215	0.649898	1	0.05	0.976645	32	5	27	0.121507	0.151532
chr3_173114074_174004434_NLGN1	1.44355	0.211451	6.26796	0.653062	1	0.05	0.966925	8	2	6	0.0486027	0.0336738
chr7_144149034_144533488_TPK1	1.44355	0.211451	6.26796	0.653062	1	0.05	0.966925	8	2	6	0.0486027	0.0336738
chr22_40440821_40731812_TNRC6B	1.44355	0.211451	6.26796	0.653062	1	0.05	0.966925	8	2	6	0.0486027	0.0336738
chr9_119449581_119463579_TRIM32	1.44355	0.211451	6.26796	0.653062	1	0.05	0.966925	8	2	6	0.0486027	0.0336738
chr5_81267844_81572676_ATG10	1.44355	0.211451	6.26796	0.653062	1	0.05	0.966925	8	2	6	0.0486027	0.0336738
chr18_65173819_65184217_DSEL	1.44355	0.211451	6.26796	0.653062	1	0.05	0.966925	8	2	6	0.0486027	0.0336738
chr5_150157508_150176296_SMIM3	1.44355	0.211451	6.26796	0.653062	1	0.05	0.966925	8	2	6	0.0486027	0.0336738
chr6_153325594_153452384_RGS17	1.44355	0.211451	6.26796	0.653062	1	0.05	0.966925	8	2	6	0.0486027	0.0336738
chr17_45400656_45518678_EFCAB13	1.44355	0.211451	6.26796	0.653062	1	0.05	0.966925	8	2	6	0.0486027	0.0336738
chr20_42740335_42816218_JPH2	1.44355	0.211451	6.26796	0.653062	1	0.05	0.966925	8	2	6	0.0486027	0.0336738
chr22_45098355_45258665_ARHGAP8	1.44355	0.211451	6.26796	0.653062	1	0.05	0.966925	8	2	6	0.0486027	0.0336738
chr6_24424793_24495433_GPLD1	1.44355	0.211451	6.26796	0.653062	1	0.05	0.966925	8	2	6	0.0486027	0.0336738
chr8_23154702_23282841_LOXL2	1.44355	0.211451	6.26796	0.653062	1	0.05	0.966925	8	2	6	0.0486027	0.0336738
chr13_25946209_26599989_ATP8A2	1.44355	0.211451	6.26796	0.653062	1	0.05	0.966925	8	2	6	0.0486027	0.0336738
chr16_9852376_10276611_GRIN2A	1.44355	0.211451	6.26796	0.653062	1	0.05	0.966925	8	2	6	0.0486027	0.0336738
chr16_23847322_24231932_PRKCB	1.44355	0.211451	6.26796	0.653062	1	0.05	0.966925	8	2	6	0.0486027	0.0336738
chr3_164696686_164796283_SI	1.44355	0.211451	6.26796	0.653062	1	0.05	0.966925	8	2	6	0.0486027	0.0336738
chr21_41382926_42219065_DSCAM	1.44355	0.211451	6.26796	0.653062	1	0.05	0.966925	8	2	6	0.0486027	0.0336738
chr13_66876967_67804468_PCDH9	1.44355	0.211451	6.26796	0.653062	1	0.05	0.966925	8	2	6	0.0486027	0.0336738
chr19_54296857_54327648_NLRP12	1.44355	0.211451	6.26796	0.653062	1	0.05	0.966925	8	2	6	0.0486027	0.0336738
chr4_86396267_86923823_ARHGAP24	1.44355	0.211451	6.26796	0.653062	1	0.05	0.966925	8	2	6	0.0486027	0.0336738
chr1_239549865_240078750_CHRM3	0.61848	0.0330819	3.47677	0.653143	1	0.05	0.962206	8	1	7	0.0243013	0.0392861
chr6_16299343_16761722_ATXN1	0.61848	0.0330819	3.47677	0.653143	1	0.05	0.962206	8	1	7	0.0243013	0.0392861
chr16_15489611_15507125_MPV17L	0.61848	0.0330819	3.47677	0.653143	1	0.05	0.962206	8	1	7	0.0243013	0.0392861
chr17_10201401_10276447_MYH13	0.61848	0.0330819	3.47677	0.653143	1	0.05	0.962206	8	1	7	0.0243013	0.0392861
chr19_52932440_52955568_ZNF534	0.61848	0.0330819	3.47677	0.653143	1	0.05	0.962206	8	1	7	0.0243013	0.0392861
chr10_51549498_51562517_MSMB	0.61848	0.0330819	3.47677	0.653143	1	0.05	0.962206	8	1	7	0.0243013	0.0392861
chr15_86685227_87572283_AGBL1	0.61848	0.0330819	3.47677	0.653143	1	0.05	0.962206	8	1	7	0.0243013	0.0392861
chr4_188916925_188926204_ZFP42	0.61848	0.0330819	3.47677	0.653143	1	0.05	0.962206	8	1	7	0.0243013	0.0392861
chr4_189012427_189030757_TRIML2	0.61848	0.0330819	3.47677	0.653143	1	0.05	0.962206	8	1	7	0.0243013	0.0392861
chr6_166822852_167319939_RPS6KA2	0.61848	0.0330819	3.47677	0.653143	1	0.05	0.962206	8	1	7	0.0243013	0.0392861
chr6_34857042_35059179_ANKS1A	0.61848	0.0330819	3.47677	0.653143	1	0.05	0.962206	8	1	7	0.0243013	0.0392861
chr7_71244476_71912136_CALN1	0.61848	0.0330819	3.47677	0.653143	1	0.05	0.962206	8	1	7	0.0243013	0.0392861
chr3_4344988_4359251_SETMAR	0.61848	0.0330819	3.47677	0.653143	1	0.05	0.962206	8	1	7	0.0243013	0.0392861
chr3_64079543_64431152_PRICKLE2	0.61848	0.0330819	3.47677	0.653143	1	0.05	0.962206	8	1	7	0.0243013	0.0392861
chr8_9413424_9639856_TNKS	0.61848	0.0330819	3.47677	0.653143	1	0.05	0.962206	8	1	7	0.0243013	0.0392861
chr6_44777054_45345690_SUPT3H	0.61848	0.0330819	3.47677	0.653143	1	0.05	0.962206	8	1	7	0.0243013	0.0392861
chr14_78708734_80330762_NRXN3	0.61848	0.0330819	3.47677	0.653143	1	0.05	0.962206	8	1	7	0.0243013	0.0392861
chr2_216861052_216947678_PECR	0.61848	0.0330819	3.47677	0.653143	1	0.05	0.962206	8	1	7	0.0243013	0.0392861
chr7_43152198_43605600_HECW1	0.61848	0.0330819	3.47677	0.653143	1	0.05	0.962206	8	1	7	0.0243013	0.0392861
chr4_175750819_175899331_ADAM29	0.61848	0.0330819	3.47677	0.653143	1	0.05	0.962206	8	1	7	0.0243013	0.0392861
chr19_55009100_55021897_LAIR2	0.61848	0.0330819	3.47677	0.653143	1	0.05	0.962206	8	1	7	0.0243013	0.0392861
chr2_63348518_64054977_WDPCP	0.61848	0.0330819	3.47677	0.653143	1	0.05	0.962206	8	1	7	0.0243013	0.0392861
chr4_144792020_144826716_GYPE	0.61848	0.0330819	3.47677	0.653143	1	0.05	0.962206	8	1	7	0.0243013	0.0392861
chr17_43971748_44105700_MAPT	0.787068	0.230118	2.05739	0.659732	1	0.05	0.974732	26	4	22	0.0972053	0.123471
chr11_5253908_5256600_HBD	0.763948	0.17829	2.27492	0.667339	1	0.05	0.972141	20	3	17	0.072904	0.0954091
chr2_234526291_234681956_UGT1A8	0.763948	0.17829	2.27492	0.667339	1	0.05	0.972141	20	3	17	0.072904	0.0954091
chr2_234545100_234681951_UGT1A10	0.763948	0.17829	2.27492	0.667339	1	0.05	0.972141	20	3	17	0.072904	0.0954091
chr10_22045466_22292698_DNAJC1	0.763948	0.17829	2.27492	0.667339	1	0.05	0.972141	20	3	17	0.072904	0.0954091
chr16_75562433_75569145_CHST5	0.763948	0.17829	2.27492	0.667339	1	0.05	0.972141	20	3	17	0.072904	0.0954091
chr7_81575760_82073114_CACNA2D1	0.763948	0.17829	2.27492	0.667339	1	0.05	0.972141	20	3	17	0.072904	0.0954091
chr8_76320149_76479078_HNF4G	0.721533	0.112244	2.64714	0.669221	1	0.05	0.968373	14	2	12	0.0486027	0.0673476
chr8_15274724_15624158_TUSC3	0.721533	0.112244	2.64714	0.669221	1	0.05	0.968373	14	2	12	0.0486027	0.0673476
chr5_140743898_140892546_PCDHGA5	0.721533	0.112244	2.64714	0.669221	1	0.05	0.968373	14	2	12	0.0486027	0.0673476
chr5_140749831_140892546_PCDHGB3	0.721533	0.112244	2.64714	0.669221	1	0.05	0.968373	14	2	12	0.0486027	0.0673476
chr16_15068448_15233196_PDXDC1	0.721533	0.112244	2.64714	0.669221	1	0.05	0.968373	14	2	12	0.0486027	0.0673476
chr16_15131710_15149921_NTAN1	0.721533	0.112244	2.64714	0.669221	1	0.05	0.968373	14	2	12	0.0486027	0.0673476
chr16_15153879_15188174_RRN3	0.721533	0.112244	2.64714	0.669221	1	0.05	0.968373	14	2	12	0.0486027	0.0673476
chr6_160952515_161087407_LPA	0.721533	0.112244	2.64714	0.669221	1	0.05	0.968373	14	2	12	0.0486027	0.0673476
chr6_10492456_10629601_GCNT2	1.10946	0.669027	1.7582	0.671805	1	0.05	0.98726	103	21	82	0.510328	0.460209
chr9_8314246_10612723_PTPRD	1.07652	0.750423	1.50784	0.67787	1	0.2	0.957059	201	40	161	0.972053	0.903581
chr3_36868311_36986548_TRANK1	1.29922	0.291186	4.24912	0.690989	1	0.05	0.971454	13	3	10	0.072904	0.056123
chr12_96252706_96297606_SNRPF	1.29922	0.291186	4.24912	0.690989	1	0.05	0.971454	13	3	10	0.072904	0.056123
chr12_96260826_96336752_CCDC38	1.29922	0.291186	4.24912	0.690989	1	0.05	0.971454	13	3	10	0.072904	0.056123
chr4_106473777_106629250_ARHGEF38	1.29922	0.291186	4.24912	0.690989	1	0.05	0.971454	13	3	10	0.072904	0.056123
chr2_131095814_131099922_CCDC115	1.29922	0.291186	4.24912	0.690989	1	0.05	0.971454	13	3	10	0.072904	0.056123
chr2_131099798_131105383_IMP4	1.29922	0.291186	4.24912	0.690989	1	0.05	0.971454	13	3	10	0.072904	0.056123
chr7_27870192_28220362_JAZF1	1.29922	0.291186	4.24912	0.690989	1	0.05	0.971454	13	3	10	0.072904	0.056123
chr14_32798479_33300567_AKAP6	1.29922	0.291186	4.24912	0.690989	1	0.05	0.971454	13	3	10	0.072904	0.056123
chr17_70642088_71088851_SLC39A11	1.29922	0.291186	4.24912	0.690989	1	0.05	0.971454	13	3	10	0.072904	0.056123
chr3_189349205_189615068_TP63	1.29922	0.291186	4.24912	0.690989	1	0.05	0.971454	13	3	10	0.072904	0.056123
chr5_75911307_75919259_F2RL2	1.29922	0.291186	4.24912	0.690989	1	0.05	0.971454	13	3	10	0.072904	0.056123
chr4_72897521_73013784_NPFFR2	1.29922	0.291186	4.24912	0.690989	1	0.05	0.971454	13	3	10	0.072904	0.056123
chr1_240931554_241520530_RGS7	1.29922	0.291186	4.24912	0.690989	1	0.05	0.971454	13	3	10	0.072904	0.056123
chr2_33172039_33624576_LTBP1	0.881723	0.436749	1.62119	0.703942	1	0.05	0.983524	65	11	54	0.267315	0.303064
chr23_149009941_149014609_MAGEA8	1.23738	0.350603	3.45146	0.70728	1	0.05	0.974457	18	4	14	0.0972053	0.0785722
chr16_16043434_16236931_ABCC1	1.23738	0.350603	3.45146	0.70728	1	0.05	0.974457	18	4	14	0.0972053	0.0785722
chr18_44497455_44627658_KATNAL2	1.23738	0.350603	3.45146	0.70728	1	0.05	0.974457	18	4	14	0.0972053	0.0785722
chr8_7345191_7347115_DEFB105B	0.865741	0.375542	1.75301	0.709989	1	0.05	0.981162	48	8	40	0.194411	0.224492
chr8_7353368_7366833_DEFB107B	0.865741	0.375542	1.75301	0.709989	1	0.05	0.981162	48	8	40	0.194411	0.224492
chr8_7397150_7399972_PRR23D1	0.865741	0.375542	1.75301	0.709989	1	0.05	0.981162	48	8	40	0.194411	0.224492
chr8_7636113_7638935_PRR23D2	0.865741	0.375542	1.75301	0.709989	1	0.05	0.981162	48	8	40	0.194411	0.224492
chr8_7669242_7673238_DEFB107A	0.865741	0.375542	1.75301	0.709989	1	0.05	0.981162	48	8	40	0.194411	0.224492
chr8_7679488_7681411_DEFB105A	0.865741	0.375542	1.75301	0.709989	1	0.05	0.981162	48	8	40	0.194411	0.224492
chr8_7682694_7686575_DEFB106A	0.865741	0.375542	1.75301	0.709989	1	0.05	0.981162	48	8	40	0.194411	0.224492
chr3_55542336_56502391_ERC2	1.13982	0.536817	2.20009	0.713037	1	0.05	0.982526	48	10	38	0.243013	0.213267
chr20_59827482_60515673_CDH4	1.1465	0.516349	2.28994	0.715623	1	0.05	0.981724	43	9	34	0.218712	0.190818
chr7_153584182_154685995_DPP6	1.15497	0.493066	2.40187	0.717548	1	0.05	0.980787	38	8	30	0.194411	0.168369
chr9_119187504_120177348_ASTN2	1.18118	0.434739	2.73967	0.71789	1	0.05	0.978326	28	6	22	0.145808	0.123471
chr10_96447911_96613017_CYP2C19	0.883393	0.421499	1.67038	0.721193	1	0.05	0.982947	59	10	49	0.243013	0.275003
chr7_15239943_15601640_AGMO	0.824594	0.240446	2.16729	0.723827	1	0.05	0.975328	25	4	21	0.0972053	0.117858
chr12_63952693_64062719_DPY19L2	1.07342	0.695514	1.60077	0.737999	1	0.05	0.989243	141	28	113	0.680437	0.63419
chr1_110210644_110252171_GSTM2	0.81174	0.188738	2.43773	0.740348	1	0.05	0.972795	19	3	16	0.072904	0.0897968
chr5_140723601_140892546_PCDHGA3	0.81174	0.188738	2.43773	0.740348	1	0.05	0.972795	19	3	16	0.072904	0.0897968
chr5_140729828_140892546_PCDHGB1	0.81174	0.188738	2.43773	0.740348	1	0.05	0.972795	19	3	16	0.072904	0.0897968
chr2_234580499_234681946_UGT1A9	0.81174	0.188738	2.43773	0.740348	1	0.05	0.972795	19	3	16	0.072904	0.0897968
chr2_234590584_234681945_UGT1A7	0.81174	0.188738	2.43773	0.740348	1	0.05	0.972795	19	3	16	0.072904	0.0897968
chr2_234600253_234681946_UGT1A6	0.81174	0.188738	2.43773	0.740348	1	0.05	0.972795	19	3	16	0.072904	0.0897968
chr2_234621638_234681945_UGT1A5	0.81174	0.188738	2.43773	0.740348	1	0.05	0.972795	19	3	16	0.072904	0.0897968
chr23_31115794_33357558_DMD	0.81174	0.188738	2.43773	0.740348	1	0.05	0.972795	19	3	16	0.072904	0.0897968
chr1_32671236_32674288_IQCC	0.865807	0.324877	1.9394	0.747482	1	0.05	0.979071	36	6	30	0.145808	0.168369
chr22_21128167_21142008_SERPIND1	1.44345	0.0713904	11.2774	0.750618	1	0.05	0.961849	4	1	3	0.0243013	0.0168369
chr22_21213271_21245506_SNAP29	1.44345	0.0713904	11.2774	0.750618	1	0.05	0.961849	4	1	3	0.0243013	0.0168369
chr22_21271714_21308037_CRKL	1.44345	0.0713904	11.2774	0.750618	1	0.05	0.961849	4	1	3	0.0243013	0.0168369
chr22_21353393_21356485_THAP7	1.44345	0.0713904	11.2774	0.750618	1	0.05	0.961849	4	1	3	0.0243013	0.0168369
chr22_21364097_21383119_P2RX6	1.44345	0.0713904	11.2774	0.750618	1	0.05	0.961849	4	1	3	0.0243013	0.0168369
chr18_34409069_34812135_KIAA1328	1.44345	0.0713904	11.2774	0.750618	1	0.05	0.961849	4	1	3	0.0243013	0.0168369
chr2_132285248_132291239_CCDC74A	1.44345	0.0713904	11.2774	0.750618	1	0.05	0.961849	4	1	3	0.0243013	0.0168369
chr4_123844229_124240605_SPATA5	1.44345	0.0713904	11.2774	0.750618	1	0.05	0.961849	4	1	3	0.0243013	0.0168369
chr5_93488671_93954309_KIAA0825	1.44345	0.0713904	11.2774	0.750618	1	0.05	0.961849	4	1	3	0.0243013	0.0168369
chr16_15737124_15820210_NDE1	1.44345	0.0713904	11.2774	0.750618	1	0.05	0.961849	4	1	3	0.0243013	0.0168369
chr17_56634039_56769416_TEX14	1.44345	0.0713904	11.2774	0.750618	1	0.05	0.961849	4	1	3	0.0243013	0.0168369
chr17_79091095_79139877_AATK	1.44345	0.0713904	11.2774	0.750618	1	0.05	0.961849	4	1	3	0.0243013	0.0168369
chr19_46800303_46846690_HIF3A	1.44345	0.0713904	11.2774	0.750618	1	0.05	0.961849	4	1	3	0.0243013	0.0168369
chr19_5830621_5839742_FUT6	1.44345	0.0713904	11.2774	0.750618	1	0.05	0.961849	4	1	3	0.0243013	0.0168369
chr20_2361554_2413399_TGM6	1.44345	0.0713904	11.2774	0.750618	1	0.05	0.961849	4	1	3	0.0243013	0.0168369
chr22_42475695_42480288_SMDT1	1.44345	0.0713904	11.2774	0.750618	1	0.05	0.961849	4	1	3	0.0243013	0.0168369
chr23_119495967_119516226_ATP1B4	1.44345	0.0713904	11.2774	0.750618	1	0.05	0.961849	4	1	3	0.0243013	0.0168369
chr2_228735770_228789060_DAW1	1.44345	0.0713904	11.2774	0.750618	1	0.05	0.961849	4	1	3	0.0243013	0.0168369
chr2_39208537_39351486_SOS1	1.44345	0.0713904	11.2774	0.750618	1	0.05	0.961849	4	1	3	0.0243013	0.0168369
chr4_167654535_168155947_SPOCK3	1.44345	0.0713904	11.2774	0.750618	1	0.05	0.961849	4	1	3	0.0243013	0.0168369
chr4_5544499_5711275_EVC2	1.44345	0.0713904	11.2774	0.750618	1	0.05	0.961849	4	1	3	0.0243013	0.0168369
chr6_55299167_55444012_HMGCLL1	1.44345	0.0713904	11.2774	0.750618	1	0.05	0.961849	4	1	3	0.0243013	0.0168369
chr9_19108373_19149288_PLIN2	1.44345	0.0713904	11.2774	0.750618	1	0.05	0.961849	4	1	3	0.0243013	0.0168369
chr12_72481046_73059422_TRHDE	1.44345	0.0713904	11.2774	0.750618	1	0.05	0.961849	4	1	3	0.0243013	0.0168369
chr13_102372134_103054124_FGF14	1.44345	0.0713904	11.2774	0.750618	1	0.05	0.961849	4	1	3	0.0243013	0.0168369
chr16_75237994_75241083_CTRB2	1.44345	0.0713904	11.2774	0.750618	1	0.05	0.961849	4	1	3	0.0243013	0.0168369
chr2_202484907_202508293_TMEM237	1.44345	0.0713904	11.2774	0.750618	1	0.05	0.961849	4	1	3	0.0243013	0.0168369
chr3_11313995_11599139_ATG7	1.44345	0.0713904	11.2774	0.750618	1	0.05	0.961849	4	1	3	0.0243013	0.0168369
chr6_139117063_139225207_ECT2L	1.44345	0.0713904	11.2774	0.750618	1	0.05	0.961849	4	1	3	0.0243013	0.0168369
chr6_163148164_163736524_PACRG	1.44345	0.0713904	11.2774	0.750618	1	0.05	0.961849	4	1	3	0.0243013	0.0168369
chr7_5566782_5603415_ACTB	1.44345	0.0713904	11.2774	0.750618	1	0.05	0.961849	4	1	3	0.0243013	0.0168369
chr8_117654369_117779164_EIF3H	1.44345	0.0713904	11.2774	0.750618	1	0.05	0.961849	4	1	3	0.0243013	0.0168369
chr9_86451613_86536342_KIF27	1.44345	0.0713904	11.2774	0.750618	1	0.05	0.961849	4	1	3	0.0243013	0.0168369
chr16_84178865_84212373_DNAAF1	1.44345	0.0713904	11.2774	0.750618	1	0.05	0.961849	4	1	3	0.0243013	0.0168369
chr16_84224744_84230774_ADAD2	1.44345	0.0713904	11.2774	0.750618	1	0.05	0.961849	4	1	3	0.0243013	0.0168369
chr17_2680350_2941033_RAP1GAP2	1.44345	0.0713904	11.2774	0.750618	1	0.05	0.961849	4	1	3	0.0243013	0.0168369
chr1_230883130_230937749_CAPN9	1.44345	0.0713904	11.2774	0.750618	1	0.05	0.961849	4	1	3	0.0243013	0.0168369
chr1_71318036_71513491_PTGER3	1.44345	0.0713904	11.2774	0.750618	1	0.05	0.961849	4	1	3	0.0243013	0.0168369
chr2_10085341_10142411_GRHL1	1.44345	0.0713904	11.2774	0.750618	1	0.05	0.961849	4	1	3	0.0243013	0.0168369
chr3_43396351_43733086_ANO10	1.44345	0.0713904	11.2774	0.750618	1	0.05	0.961849	4	1	3	0.0243013	0.0168369
chr8_53023399_53373519_ST18	1.44345	0.0713904	11.2774	0.750618	1	0.05	0.961849	4	1	3	0.0243013	0.0168369
chr12_128751948_129192460_TMEM132C	1.44345	0.0713904	11.2774	0.750618	1	0.05	0.961849	4	1	3	0.0243013	0.0168369
chr13_43787654_44361044_ENOX1	1.44345	0.0713904	11.2774	0.750618	1	0.05	0.961849	4	1	3	0.0243013	0.0168369
chr15_75639296_75647592_NEIL1	1.44345	0.0713904	11.2774	0.750618	1	0.05	0.961849	4	1	3	0.0243013	0.0168369
chr23_153275951_153285431_IRAK1	1.44345	0.0713904	11.2774	0.750618	1	0.05	0.961849	4	1	3	0.0243013	0.0168369
chr23_9754496_9917483_SHROOM2	1.44345	0.0713904	11.2774	0.750618	1	0.05	0.961849	4	1	3	0.0243013	0.0168369
chr2_167260083_167350757_SCN7A	1.44345	0.0713904	11.2774	0.750618	1	0.05	0.961849	4	1	3	0.0243013	0.0168369
chr2_33661391_33789817_RASGRP3	1.44345	0.0713904	11.2774	0.750618	1	0.05	0.961849	4	1	3	0.0243013	0.0168369
chr8_101585116_101675643_SNX31	1.44345	0.0713904	11.2774	0.750618	1	0.05	0.961849	4	1	3	0.0243013	0.0168369
chr11_31531297_31805546_ELP4	1.44345	0.0713904	11.2774	0.750618	1	0.05	0.961849	4	1	3	0.0243013	0.0168369
chr11_5269313_5271122_HBG1	1.44345	0.0713904	11.2774	0.750618	1	0.05	0.961849	4	1	3	0.0243013	0.0168369
chr11_65601112_65624367_SNX32	1.44345	0.0713904	11.2774	0.750618	1	0.05	0.961849	4	1	3	0.0243013	0.0168369
chr16_69139467_69152622_HAS3	1.44345	0.0713904	11.2774	0.750618	1	0.05	0.961849	4	1	3	0.0243013	0.0168369
chr19_19756007_19774502_ATP13A1	1.44345	0.0713904	11.2774	0.750618	1	0.05	0.961849	4	1	3	0.0243013	0.0168369
chr1_206516200_206637783_SRGAP2	1.44345	0.0713904	11.2774	0.750618	1	0.05	0.961849	4	1	3	0.0243013	0.0168369
chr1_219347186_219386207_LYPLAL1	1.44345	0.0713904	11.2774	0.750618	1	0.05	0.961849	4	1	3	0.0243013	0.0168369
chr1_232533711_232697304_SIPA1L2	1.44345	0.0713904	11.2774	0.750618	1	0.05	0.961849	4	1	3	0.0243013	0.0168369
chr22_30163358_30166402_UQCR10	1.44345	0.0713904	11.2774	0.750618	1	0.05	0.961849	4	1	3	0.0243013	0.0168369
chr2_111876955_111926024_BCL2L11	1.44345	0.0713904	11.2774	0.750618	1	0.05	0.961849	4	1	3	0.0243013	0.0168369
chr2_171847333_172087824_TLK1	1.44345	0.0713904	11.2774	0.750618	1	0.05	0.961849	4	1	3	0.0243013	0.0168369
chr2_85829979_85876403_USP39	1.44345	0.0713904	11.2774	0.750618	1	0.05	0.961849	4	1	3	0.0243013	0.0168369
chr2_96514587_96657541_ANKRD36C	1.44345	0.0713904	11.2774	0.750618	1	0.05	0.961849	4	1	3	0.0243013	0.0168369
chr4_184580420_184634745_TRAPPC11	1.44345	0.0713904	11.2774	0.750618	1	0.05	0.961849	4	1	3	0.0243013	0.0168369
chr6_109814059_110012420_AK9	1.44345	0.0713904	11.2774	0.750618	1	0.05	0.961849	4	1	3	0.0243013	0.0168369
chr8_18248755_18258728_NAT2	1.44345	0.0713904	11.2774	0.750618	1	0.05	0.961849	4	1	3	0.0243013	0.0168369
chr8_22941868_22974950_TNFRSF10C	1.44345	0.0713904	11.2774	0.750618	1	0.05	0.961849	4	1	3	0.0243013	0.0168369
chr14_96152754_96158980_TCL1B	1.44345	0.0713904	11.2774	0.750618	1	0.05	0.961849	4	1	3	0.0243013	0.0168369
chr16_28834356_28848558_ATXN2L	1.44345	0.0713904	11.2774	0.750618	1	0.05	0.961849	4	1	3	0.0243013	0.0168369
chr16_28853732_28857729_TUFM	1.44345	0.0713904	11.2774	0.750618	1	0.05	0.961849	4	1	3	0.0243013	0.0168369
chr16_28857921_28885526_SH2B1	1.44345	0.0713904	11.2774	0.750618	1	0.05	0.961849	4	1	3	0.0243013	0.0168369
chr16_28889726_28915830_ATP2A1	1.44345	0.0713904	11.2774	0.750618	1	0.05	0.961849	4	1	3	0.0243013	0.0168369
chr16_28915742_28947847_RABEP2	1.44345	0.0713904	11.2774	0.750618	1	0.05	0.961849	4	1	3	0.0243013	0.0168369
chr16_28943260_28950667_CD19	1.44345	0.0713904	11.2774	0.750618	1	0.05	0.961849	4	1	3	0.0243013	0.0168369
chr16_28962128_28978418_NFATC2IP	1.44345	0.0713904	11.2774	0.750618	1	0.05	0.961849	4	1	3	0.0243013	0.0168369
chr16_28985542_28995869_SPNS1	1.44345	0.0713904	11.2774	0.750618	1	0.05	0.961849	4	1	3	0.0243013	0.0168369
chr16_28996147_29002104_LAT	1.44345	0.0713904	11.2774	0.750618	1	0.05	0.961849	4	1	3	0.0243013	0.0168369
chr16_84002237_84036381_NECAB2	1.44345	0.0713904	11.2774	0.750618	1	0.05	0.961849	4	1	3	0.0243013	0.0168369
chr18_52385091_52562747_RAB27B	1.44345	0.0713904	11.2774	0.750618	1	0.05	0.961849	4	1	3	0.0243013	0.0168369
chr19_21987752_22034927_ZNF43	1.44345	0.0713904	11.2774	0.750618	1	0.05	0.961849	4	1	3	0.0243013	0.0168369
chr19_3708107_3750811_TJP3	1.44345	0.0713904	11.2774	0.750618	1	0.05	0.961849	4	1	3	0.0243013	0.0168369
chr19_53731577_53758151_ZNF677	1.44345	0.0713904	11.2774	0.750618	1	0.05	0.961849	4	1	3	0.0243013	0.0168369
chr1_4714792_4852594_AJAP1	1.44345	0.0713904	11.2774	0.750618	1	0.05	0.961849	4	1	3	0.0243013	0.0168369
chr4_178230990_178284097_NEIL3	1.44345	0.0713904	11.2774	0.750618	1	0.05	0.961849	4	1	3	0.0243013	0.0168369
chr7_130794855_131181395_MKLN1	1.44345	0.0713904	11.2774	0.750618	1	0.05	0.961849	4	1	3	0.0243013	0.0168369
chr13_98794816_99102027_FARP1	1.44345	0.0713904	11.2774	0.750618	1	0.05	0.961849	4	1	3	0.0243013	0.0168369
chr1_111833484_111863188_CHIA	1.44345	0.0713904	11.2774	0.750618	1	0.05	0.961849	4	1	3	0.0243013	0.0168369
chr1_248100493_248264224_OR2L13	1.44345	0.0713904	11.2774	0.750618	1	0.05	0.961849	4	1	3	0.0243013	0.0168369
chr21_45917775_46131495_TSPEAR	1.44345	0.0713904	11.2774	0.750618	1	0.05	0.961849	4	1	3	0.0243013	0.0168369
chr3_190984957_191048325_UTS2B	1.44345	0.0713904	11.2774	0.750618	1	0.05	0.961849	4	1	3	0.0243013	0.0168369
chr5_177635498_177659792_PHYKPL	1.44345	0.0713904	11.2774	0.750618	1	0.05	0.961849	4	1	3	0.0243013	0.0168369
chr5_31639517_32111037_PDZD2	1.44345	0.0713904	11.2774	0.750618	1	0.05	0.961849	4	1	3	0.0243013	0.0168369
chr5_35617946_35814713_SPEF2	1.44345	0.0713904	11.2774	0.750618	1	0.05	0.961849	4	1	3	0.0243013	0.0168369
chr10_125465723_125699783_CPXM2	1.44345	0.0713904	11.2774	0.750618	1	0.05	0.961849	4	1	3	0.0243013	0.0168369
chr12_117890817_118406788_KSR2	1.44345	0.0713904	11.2774	0.750618	1	0.05	0.961849	4	1	3	0.0243013	0.0168369
chr17_5675554_6027747_WSCD1	1.44345	0.0713904	11.2774	0.750618	1	0.05	0.961849	4	1	3	0.0243013	0.0168369
chr5_79407050_79551898_SERINC5	1.44345	0.0713904	11.2774	0.750618	1	0.05	0.961849	4	1	3	0.0243013	0.0168369
chr13_113548692_113754053_MCF2L	1.44345	0.0713904	11.2774	0.750618	1	0.05	0.961849	4	1	3	0.0243013	0.0168369
chr11_131240373_132206716_NTM	1.44345	0.0713904	11.2774	0.750618	1	0.2	0.841463	4	1	3	0.0243013	0.0168369
chr19_33469499_33555794_RHPN2	0.787171	0.121765	2.933	0.755622	1	0.05	0.969103	13	2	11	0.0486027	0.0617353
chr23_140671796_140673133_SPANXA1	0.787171	0.121765	2.933	0.755622	1	0.05	0.969103	13	2	11	0.0486027	0.0617353
chr23_140677562_140678899_SPANXA2	0.787171	0.121765	2.933	0.755622	1	0.05	0.969103	13	2	11	0.0486027	0.0617353
chr12_7965108_8043744_SLC2A14	0.787171	0.121765	2.933	0.755622	1	0.05	0.969103	13	2	11	0.0486027	0.0617353
chr2_49189296_49381676_FSHR	0.787171	0.121765	2.933	0.755622	1	0.05	0.969103	13	2	11	0.0486027	0.0617353
chr4_2073645_2243848_POLN	0.787171	0.121765	2.933	0.755622	1	0.05	0.969103	13	2	11	0.0486027	0.0617353
chr5_140753651_140892546_PCDHGA6	0.787171	0.121765	2.933	0.755622	1	0.05	0.969103	13	2	11	0.0486027	0.0617353
chr5_140762467_140892546_PCDHGA7	0.787171	0.121765	2.933	0.755622	1	0.05	0.969103	13	2	11	0.0486027	0.0617353
chr5_140767452_140892546_PCDHGB4	0.787171	0.121765	2.933	0.755622	1	0.05	0.969103	13	2	11	0.0486027	0.0617353
chr5_140772381_140892546_PCDHGA8	0.787171	0.121765	2.933	0.755622	1	0.05	0.969103	13	2	11	0.0486027	0.0617353
chr5_110998318_111333161_NREP	0.787171	0.121765	2.933	0.755622	1	0.05	0.969103	13	2	11	0.0486027	0.0617353
chr2_112656056_112787138_MERTK	0.787171	0.121765	2.933	0.755622	1	0.05	0.969103	13	2	11	0.0486027	0.0617353
chr17_3511556_3539616_SHPK	1.10584	0.559777	2.01648	0.756091	1	0.05	0.984193	59	12	47	0.291616	0.263778
chr4_8560452_8621486_GPR78	0.721601	0.0382032	4.22569	0.762621	1	0.05	0.963019	7	1	6	0.0243013	0.0336738
chr4_8594387_8621488_CPZ	0.721601	0.0382032	4.22569	0.762621	1	0.05	0.963019	7	1	6	0.0243013	0.0336738
chr19_33321415_33360672_SLC7A9	0.721601	0.0382032	4.22569	0.762621	1	0.05	0.963019	7	1	6	0.0243013	0.0336738
chr10_96796530_96829254_CYP2C8	0.721601	0.0382032	4.22569	0.762621	1	0.05	0.963019	7	1	6	0.0243013	0.0336738
chr2_62115859_62374382_COMMD1	0.721601	0.0382032	4.22569	0.762621	1	0.05	0.963019	7	1	6	0.0243013	0.0336738
chr12_119419300_119600856_SRRM4	0.721601	0.0382032	4.22569	0.762621	1	0.05	0.963019	7	1	6	0.0243013	0.0336738
chr11_65590493_65629497_CFL1	0.721601	0.0382032	4.22569	0.762621	1	0.05	0.963019	7	1	6	0.0243013	0.0336738
chr19_53893046_53930574_ZNF765	0.721601	0.0382032	4.22569	0.762621	1	0.05	0.963019	7	1	6	0.0243013	0.0336738
chr1_177893091_177953438_SEC16B	0.721601	0.0382032	4.22569	0.762621	1	0.05	0.963019	7	1	6	0.0243013	0.0336738
chr2_97490263_97523671_ANKRD23	0.721601	0.0382032	4.22569	0.762621	1	0.05	0.963019	7	1	6	0.0243013	0.0336738
chr2_97502348_97523832_ANKRD39	0.721601	0.0382032	4.22569	0.762621	1	0.05	0.963019	7	1	6	0.0243013	0.0336738
chr20_60758085_60778624_MTG2	0.721601	0.0382032	4.22569	0.762621	1	0.05	0.963019	7	1	6	0.0243013	0.0336738
chr11_108093211_108239829_ATM	0.721601	0.0382032	4.22569	0.762621	1	0.05	0.963019	7	1	6	0.0243013	0.0336738
chr3_168801287_169381406_MECOM	0.721601	0.0382032	4.22569	0.762621	1	0.05	0.963019	7	1	6	0.0243013	0.0336738
chr5_55395507_55529186_ANKRD55	0.721601	0.0382032	4.22569	0.762621	1	0.05	0.963019	7	1	6	0.0243013	0.0336738
chr8_10581278_10697357_SOX7	0.721601	0.0382032	4.22569	0.762621	1	0.05	0.963019	7	1	6	0.0243013	0.0336738
chr8_10622473_10697394_PINX1	0.721601	0.0382032	4.22569	0.762621	1	0.05	0.963019	7	1	6	0.0243013	0.0336738
chr9_131683174_131704320_PHYHD1	0.721601	0.0382032	4.22569	0.762621	1	0.05	0.963019	7	1	6	0.0243013	0.0336738
chr22_47158518_47571336_TBC1D22A	0.721601	0.0382032	4.22569	0.762621	1	0.05	0.963019	7	1	6	0.0243013	0.0336738
chr3_127872297_128127485_EEFSEC	0.721601	0.0382032	4.22569	0.762621	1	0.2	0.845736	7	1	6	0.0243013	0.0336738
chr8_124864227_125132302_FER1L6	0.721601	0.0382032	4.22569	0.762621	1	0.05	0.963019	7	1	6	0.0243013	0.0336738
chr7_5938356_5965605_CCZ1	0.721601	0.0382032	4.22569	0.762621	1	0.05	0.963019	7	1	6	0.0243013	0.0336738
chr5_150226085_150280298_IRGM	0.721601	0.0382032	4.22569	0.762621	1	0.05	0.963019	7	1	6	0.0243013	0.0336738
chr5_150273954_150284545_ZNF300	0.721601	0.0382032	4.22569	0.762621	1	0.05	0.963019	7	1	6	0.0243013	0.0336738
chr6_117198375_117253326_RFX6	0.721601	0.0382032	4.22569	0.762621	1	0.05	0.963019	7	1	6	0.0243013	0.0336738
chr4_90800683_90875780_MMRN1	0.721601	0.0382032	4.22569	0.762621	1	0.05	0.963019	7	1	6	0.0243013	0.0336738
chr11_2465914_2870339_KCNQ1	0.721601	0.0382032	4.22569	0.762621	1	0.05	0.963019	7	1	6	0.0243013	0.0336738
chr2_44589089_44999731_CAMKMT	0.721601	0.0382032	4.22569	0.762621	1	0.05	0.963019	7	1	6	0.0243013	0.0336738
chr16_6069095_7763340_RBFOX1	1.05736	0.700961	1.54611	0.781475	1	0.05	0.989931	158	31	127	0.753341	0.712762
chr14_91006932_91282823_TTC7B	1.05736	0.700961	1.54611	0.781475	1	0.05	0.989931	158	31	127	0.753341	0.712762
chr3_21459915_22414812_ZNF385D	1.1228	0.450036	2.44099	0.784956	1	0.05	0.980211	34	7	27	0.170109	0.151532
chr8_2792875_4852494_CSMD1	0.968722	0.764462	1.21434	0.78755	1	0.05	0.99401	492	90	402	2.18712	2.25615
chr11_98891683_100229616_CNTN5	0.948644	0.635286	1.37316	0.7879	1	0.05	0.990197	178	32	146	0.777643	0.819396
chr5_115420688_115748459_COMMD10	1.12976	0.417105	2.60567	0.790277	1	0.05	0.978934	29	6	23	0.145808	0.129083
chr7_99156029_99174076_ZNF655	1.23726	0.184305	5.12109	0.790646	1	0.05	0.968564	9	2	7	0.0486027	0.0392861
chr16_21963981_21994981_UQCRC2	1.23726	0.184305	5.12109	0.790646	1	0.05	0.968564	9	2	7	0.0486027	0.0392861
chr16_21995186_22012433_PDZD9	1.23726	0.184305	5.12109	0.790646	1	0.05	0.968564	9	2	7	0.0486027	0.0392861
chr16_22103859_22168287_VWA3A	1.23726	0.184305	5.12109	0.790646	1	0.05	0.968564	9	2	7	0.0486027	0.0392861
chr16_22177618_22203075_SDR42E2	1.23726	0.184305	5.12109	0.790646	1	0.05	0.968564	9	2	7	0.0486027	0.0392861
chr16_22217603_22298554_EEF2K	1.23726	0.184305	5.12109	0.790646	1	0.05	0.968564	9	2	7	0.0486027	0.0392861
chr16_22308730_22346424_POLR3E	1.23726	0.184305	5.12109	0.790646	1	0.05	0.968564	9	2	7	0.0486027	0.0392861
chr16_22357257_22448486_CDR2	1.23726	0.184305	5.12109	0.790646	1	0.05	0.968564	9	2	7	0.0486027	0.0392861
chr12_5641035_6055398_ANO2	1.23726	0.184305	5.12109	0.790646	1	0.05	0.968564	9	2	7	0.0486027	0.0392861
chr16_69740899_69760854_NQO1	1.23726	0.184305	5.12109	0.790646	1	0.05	0.968564	9	2	7	0.0486027	0.0392861
chr22_29279580_29453475_ZNRF3	1.23726	0.184305	5.12109	0.790646	1	0.05	0.968564	9	2	7	0.0486027	0.0392861
chr15_44162962_44487450_FRMD5	1.23726	0.184305	5.12109	0.790646	1	0.05	0.968564	9	2	7	0.0486027	0.0392861
chr7_157331750_158380480_PTPRN2	1.23726	0.184305	5.12109	0.790646	1	0.05	0.968564	9	2	7	0.0486027	0.0392861
chr14_69340860_69446157_ACTN1	1.23726	0.184305	5.12109	0.790646	1	0.05	0.968564	9	2	7	0.0486027	0.0392861
chr10_123237848_123357972_FGFR2	1.23726	0.184305	5.12109	0.790646	1	0.05	0.968564	9	2	7	0.0486027	0.0392861
chr11_4824663_4825847_OR52R1	1.23726	0.184305	5.12109	0.790646	1	0.05	0.968564	9	2	7	0.0486027	0.0392861
chr11_4842551_4843686_OR51F2	1.23726	0.184305	5.12109	0.790646	1	0.05	0.968564	9	2	7	0.0486027	0.0392861
chr11_4869427_4870514_OR51S1	1.23726	0.184305	5.12109	0.790646	1	0.05	0.968564	9	2	7	0.0486027	0.0392861
chr11_4903049_4904113_OR51T1	1.23726	0.184305	5.12109	0.790646	1	0.05	0.968564	9	2	7	0.0486027	0.0392861
chr21_35014706_35272165_ITSN1	1.23726	0.184305	5.12109	0.790646	1	0.05	0.968564	9	2	7	0.0486027	0.0392861
chr22_43924624_44208217_EFCAB6	1.23726	0.184305	5.12109	0.790646	1	0.05	0.968564	9	2	7	0.0486027	0.0392861
chr5_44809027_44820530_MRPS30	1.23726	0.184305	5.12109	0.790646	1	0.05	0.968564	9	2	7	0.0486027	0.0392861
chr7_7395834_7575484_COL28A1	1.23726	0.184305	5.12109	0.790646	1	0.05	0.968564	9	2	7	0.0486027	0.0392861
chr10_1228073_1779670_ADARB2	0.865872	0.251745	2.28948	0.792698	1	0.05	0.97578	24	4	20	0.0972053	0.112246
chr7_1855429_2272878_MAD1L1	1.13965	0.377656	2.83552	0.794928	1	0.05	0.97735	24	5	19	0.121507	0.106634
chr3_1134260_1445901_CNTN6	1.13965	0.377656	2.83552	0.794928	1	0.05	0.97735	24	5	19	0.121507	0.106634
chr16_78133310_79246564_WWOX	1.06876	0.62807	1.72849	0.795625	1	0.05	0.987383	96	19	77	0.461725	0.432147
chr8_15965387_16424999_MSR1	0.94571	0.605022	1.42253	0.797162	1	0.05	0.989223	145	26	119	0.631835	0.667864
chr7_140103843_140126050_RAB19	1.05107	0.706127	1.51939	0.7982	1	0.05	0.990284	169	33	136	0.801944	0.763273
chr10_131265448_131566271_MGMT	1.15482	0.329052	3.18339	0.798201	1	0.05	0.975317	19	4	15	0.0972053	0.0841845
chr5_75699074_76003957_IQGAP2	1.18104	0.267011	3.7841	0.798428	1	0.05	0.97257	14	3	11	0.072904	0.0617353
chr19_55464498_55512510_NLRP2	1.18104	0.267011	3.7841	0.798428	1	0.05	0.97257	14	3	11	0.072904	0.0617353
chr1_145611036_145696218_RNF115	1.18104	0.267011	3.7841	0.798428	1	0.05	0.97257	14	3	11	0.072904	0.0617353
chr4_10488019_10686489_CLNK	1.18104	0.267011	3.7841	0.798428	1	0.05	0.97257	14	3	11	0.072904	0.0617353
chr3_158449987_158547508_MFSD1	1.18104	0.267011	3.7841	0.798428	1	0.05	0.97257	14	3	11	0.072904	0.0617353
chr10_81370695_81375196_SFTPA1	1.18104	0.267011	3.7841	0.798428	1	0.05	0.97257	14	3	11	0.072904	0.0617353
chr2_110879888_110962643_NPHP1	1.05248	0.670867	1.59085	0.815592	1	0.05	0.989181	133	26	107	0.631835	0.600516
chr8_66933795_67012751_DNAJC5B	0.865905	0.200488	2.62536	0.819982	1	0.05	0.973258	18	3	15	0.072904	0.0841845
chr5_140734768_140892546_PCDHGA4	0.865905	0.200488	2.62536	0.819982	1	0.05	0.973258	18	3	15	0.072904	0.0841845
chr5_140739703_140892546_PCDHGB2	0.865905	0.200488	2.62536	0.819982	1	0.05	0.973258	18	3	15	0.072904	0.0841845
chr8_7340026_7343922_DEFB106B	1.0827	0.511382	2.08035	0.822382	1	0.05	0.983246	50	10	40	0.243013	0.224492
chr7_64838712_64866038_ZNF92	0.954338	0.620804	1.41582	0.823463	1	0.05	0.989665	155	28	127	0.680437	0.712762
chr23_47842756_47931025_ZNF630	1.03141	0.7701	1.35937	0.830741	1	0.05	0.992779	312	60	252	1.45808	1.4143
chr12_1099675_1605099_ERC1	0.901967	0.303561	2.1788	0.83386	1	0.05	0.977954	29	5	24	0.121507	0.134695
chr5_118604387_118735383_TNFAIP8	0.901967	0.303561	2.1788	0.83386	1	0.05	0.977954	29	5	24	0.121507	0.134695
chr15_71389291_72075722_THSD4	0.901967	0.303561	2.1788	0.83386	1	0.05	0.977954	29	5	24	0.121507	0.134695
chr12_129556270_130388211_TMEM132D	0.901967	0.303561	2.1788	0.83386	1	0.05	0.977954	29	5	24	0.121507	0.134695
chr4_20730239_21950422_KCNIP4	1.08266	0.464024	2.23664	0.840904	1	0.05	0.981625	40	8	32	0.194411	0.179594
chr6_52614897_52628367_GSTA2	1.08264	0.43494	2.34427	0.851072	1	0.05	0.980596	35	7	28	0.170109	0.157144
chr2_209224438_209719227_PTH2R	1.08264	0.43494	2.34427	0.851072	1	0.05	0.980596	35	7	28	0.170109	0.157144
chr19_41349443_41356352_CYP2A6	0.865937	0.133053	3.28656	0.852615	1	0.05	0.969564	12	2	10	0.0486027	0.056123
chr21_22370633_22915650_NCAM2	0.865937	0.133053	3.28656	0.852615	1	0.2	0.87024	12	2	10	0.0486027	0.056123
chr3_125822412_125916837_ALDH1L1	0.865937	0.133053	3.28656	0.852615	1	0.05	0.969564	12	2	10	0.0486027	0.056123
chr2_140988992_142889270_LRP1B	0.865937	0.133053	3.28656	0.852615	1	0.05	0.969564	12	2	10	0.0486027	0.056123
chr12_32259769_32536567_BICD1	0.865937	0.133053	3.28656	0.852615	1	0.05	0.969564	12	2	10	0.0486027	0.056123
chr22_32870663_32894818_FBXO7	0.865937	0.133053	3.28656	0.852615	1	0.05	0.969564	12	2	10	0.0486027	0.056123
chr6_160769300_160876014_SLC22A3	0.865937	0.133053	3.28656	0.852615	1	0.05	0.969564	12	2	10	0.0486027	0.056123
chr1_215796236_216596738_USH2A	0.865937	0.133053	3.28656	0.852615	1	0.05	0.969564	12	2	10	0.0486027	0.056123
chr4_2229191_2243891_HAUS3	0.865937	0.133053	3.28656	0.852615	1	0.05	0.969564	12	2	10	0.0486027	0.056123
chr11_85405267_85522184_SYTL2	0.927754	0.346785	2.09255	0.867711	1	0.05	0.979622	34	6	28	0.145808	0.157144
chr2_43393800_43823185_THADA	1.03122	0.701525	1.47438	0.870702	1	0.05	0.990742	182	35	147	0.850547	0.825008
chr15_58245622_58790065_ALDH1A2	1.0826	0.360076	2.67465	0.873951	1	0.05	0.977823	25	5	20	0.121507	0.112246
chr16_12070594_12668146_SNX29	1.0826	0.360076	2.67465	0.873951	1	0.05	0.977823	25	5	20	0.121507	0.112246
chr10_46955444_46971400_SYT15	1.0826	0.360076	2.67465	0.873951	1	0.05	0.977823	25	5	20	0.121507	0.112246
chr10_46994087_47005643_GPRIN2	1.0826	0.360076	2.67465	0.873951	1	0.05	0.977823	25	5	20	0.121507	0.112246
chr10_47083534_47088320_NPY4R	1.0826	0.360076	2.67465	0.873951	1	0.05	0.977823	25	5	20	0.121507	0.112246
chr1_59762310_60233347_FGGY	1.05624	0.499548	2.0252	0.876866	1	0.05	0.983476	51	10	41	0.243013	0.230104
chr12_93115281_93166231_PLEKHG7	168061	0.291736	NA	0.88674	1	0.05	0.950004	2	2	0	0.0486027	0
chr11_57791353_57949088_OR9Q1	168061	0.291736	NA	0.88674	1	0.2	0.800012	2	2	0	0.0486027	0
chr11_76839310_76926284_MYO7A	168061	0.291736	NA	0.88674	1	0.05	0.950004	2	2	0	0.0486027	0
chr1_111888910_111895635_PIFO	168061	0.291736	NA	0.88674	1	0.05	0.950004	2	2	0	0.0486027	0
chr5_81569177_81574396_RPS23	168061	0.291736	NA	0.88674	1	0.05	0.950004	2	2	0	0.0486027	0
chr15_78857862_78887611_CHRNA5	168061	0.291736	NA	0.88674	1	0.05	0.950004	2	2	0	0.0486027	0
chr3_138737873_138739768_PRR23B	168061	0.291736	NA	0.88674	1	0.05	0.950004	2	2	0	0.0486027	0
chr1_6051526_6161253_KCNAB2	168061	0.291736	NA	0.88674	1	0.05	0.950004	2	2	0	0.0486027	0
chr9_100263462_100364030_TMOD1	168061	0.291736	NA	0.88674	1	0.05	0.950004	2	2	0	0.0486027	0
chr11_1605572_1606513_KRTAP5-1	168061	0.291736	NA	0.88674	1	0.05	0.950004	2	2	0	0.0486027	0
chr1_1138888_1142071_TNFRSF18	168061	0.291736	NA	0.88674	1	0.05	0.950004	2	2	0	0.0486027	0
chr1_1146706_1149518_TNFRSF4	168061	0.291736	NA	0.88674	1	0.05	0.950004	2	2	0	0.0486027	0
chr8_144939497_144952632_EPPK1	168061	0.291736	NA	0.88674	1	0.05	0.950004	2	2	0	0.0486027	0
chr22_30918786_30942669_SEC14L6	168061	0.291736	NA	0.88674	1	0.05	0.950004	2	2	0	0.0486027	0
chr17_6692452_6735080_TEKT1	168061	0.291736	NA	0.88674	1	0.05	0.950004	2	2	0	0.0486027	0
chr12_49359123_49365546_WNT10B	168061	0.291736	NA	0.88674	1	0.05	0.950004	2	2	0	0.0486027	0
chr6_44214824_44221620_HSP90AB1	168061	0.291736	NA	0.88674	1	0.05	0.950004	2	2	0	0.0486027	0
chr6_44221833_44225291_SLC35B2	168061	0.291736	NA	0.88674	1	0.05	0.950004	2	2	0	0.0486027	0
chr6_44225903_44233500_NFKBIE	168061	0.291736	NA	0.88674	1	0.05	0.950004	2	2	0	0.0486027	0
chr6_44238203_44275243_TMEM151B	168061	0.291736	NA	0.88674	1	0.05	0.950004	2	2	0	0.0486027	0
chr14_105235686_105262088_AKT1	168061	0.291736	NA	0.88674	1	0.2	0.800012	2	2	0	0.0486027	0
chr20_17594323_17662940_RRBP1	168061	0.291736	NA	0.88674	1	0.05	0.950004	2	2	0	0.0486027	0
chr16_48390275_48482313_SIAH1	168061	0.291736	NA	0.88674	1	0.05	0.950004	2	2	0	0.0486027	0
chr20_61447596_61472511_COL9A3	168061	0.291736	NA	0.88674	1	0.05	0.950004	2	2	0	0.0486027	0
chr3_45864808_45957534_LZTFL1	168061	0.291736	NA	0.88674	1	0.05	0.950004	2	2	0	0.0486027	0
chr9_116018115_116037869_CDC26	168061	0.291736	NA	0.88674	1	0.05	0.950004	2	2	0	0.0486027	0
chr6_52916789_52965671_FBXO9	168061	0.291736	NA	0.88674	1	0.05	0.950004	2	2	0	0.0486027	0
chr8_1922044_1955102_KBTBD11	168061	0.291736	NA	0.88674	1	0.05	0.950004	2	2	0	0.0486027	0
chr8_104410863_104427417_SLC25A32	168061	0.291736	NA	0.88674	1	0.05	0.950004	2	2	0	0.0486027	0
chr22_45586219_45636650_KIAA0930	168061	0.291736	NA	0.88674	1	0.05	0.950004	2	2	0	0.0486027	0
chr20_61436187_61445352_OGFR	168061	0.291736	NA	0.88674	1	0.05	0.950004	2	2	0	0.0486027	0
chr9_21140631_21142144_IFNW1	168061	0.291736	NA	0.88674	1	0.05	0.950004	2	2	0	0.0486027	0
chr9_21165636_21166659_IFNA21	168061	0.291736	NA	0.88674	1	0.05	0.950004	2	2	0	0.0486027	0
chr9_21239201_21239978_IFNA14	168061	0.291736	NA	0.88674	1	0.05	0.950004	2	2	0	0.0486027	0
chr19_15751707_15773635_CYP4F3	168061	0.291736	NA	0.88674	1	0.05	0.950004	2	2	0	0.0486027	0
chr17_47676246_47755596_SPOP	168061	0.291736	NA	0.88674	1	0.05	0.950004	2	2	0	0.0486027	0
chr16_68392231_68482591_SMPD3	168061	0.291736	NA	0.88674	1	0.05	0.950004	2	2	0	0.0486027	0
chr2_3501132_3523507_ADI1	168061	0.291736	NA	0.88674	1	0.05	0.950004	2	2	0	0.0486027	0
chr23_51546103_51645453_MAGED1	168061	0.291736	NA	0.88674	1	0.05	0.950004	2	2	0	0.0486027	0
chr5_99871009_99922445_FAM174A	168061	0.291736	NA	0.88674	1	0.05	0.950004	2	2	0	0.0486027	0
chr7_141607613_141806547_MGAM	168061	0.291736	NA	0.88674	1	0.05	0.950004	2	2	0	0.0486027	0
chr7_141618617_141619709_OR9A4	168061	0.291736	NA	0.88674	1	0.05	0.950004	2	2	0	0.0486027	0
chr7_141627157_141646807_CLEC5A	168061	0.291736	NA	0.88674	1	0.05	0.950004	2	2	0	0.0486027	0
chr7_141672431_141673573_TAS2R38	168061	0.291736	NA	0.88674	1	0.05	0.950004	2	2	0	0.0486027	0
chr19_16830787_16928774_NWD1	168061	0.291736	NA	0.88674	1	0.05	0.950004	2	2	0	0.0486027	0
chr7_50526134_50633154_DDC	168061	0.291736	NA	0.88674	1	0.05	0.950004	2	2	0	0.0486027	0
chr19_8554940_8567996_PRAM1	168061	0.291736	NA	0.88674	1	0.05	0.950004	2	2	0	0.0486027	0
chr19_8575462_8579048_ZNF414	168061	0.291736	NA	0.88674	1	0.05	0.950004	2	2	0	0.0486027	0
chr1_228337553_228347527_GJC2	168061	0.291736	NA	0.88674	1	0.05	0.950004	2	2	0	0.0486027	0
chr7_45613739_45762715_ADCY1	168061	0.291736	NA	0.88674	1	0.05	0.950004	2	2	0	0.0486027	0
chr16_67691415_67694713_ACD	168061	0.291736	NA	0.88674	1	0.05	0.950004	2	2	0	0.0486027	0
chr21_46913486_46964325_SLC19A1	168061	0.291736	NA	0.88674	1	0.05	0.950004	2	2	0	0.0486027	0
chr19_37498759_37621216_ZNF420	168061	0.291736	NA	0.88674	1	0.05	0.950004	2	2	0	0.0486027	0
chr2_185463093_185804219_ZNF804A	168061	0.291736	NA	0.88674	1	0.05	0.950004	2	2	0	0.0486027	0
chr19_49199228_49209207_FUT2	168061	0.291736	NA	0.88674	1	0.05	0.950004	2	2	0	0.0486027	0
chr5_175665365_175772994_SIMC1	168061	0.291736	NA	0.88674	1	0.05	0.950004	2	2	0	0.0486027	0
chr7_82383329_82792246_PCLO	168061	0.291736	NA	0.88674	1	0.05	0.950004	2	2	0	0.0486027	0
chr14_73704205_73741348_PAPLN	168061	0.291736	NA	0.88674	1	0.05	0.950004	2	2	0	0.0486027	0
chr20_60813580_60871268_OSBPL2	168061	0.291736	NA	0.88674	1	0.05	0.950004	2	2	0	0.0486027	0
chr6_37450696_37467698_CCDC167	168061	0.291736	NA	0.88674	1	0.05	0.950004	2	2	0	0.0486027	0
chr8_6728097_6735544_DEFB1	168061	0.291736	NA	0.88674	1	0.05	0.950004	2	2	0	0.0486027	0
chr4_48485360_48491213_SLC10A4	168061	0.291736	NA	0.88674	1	0.05	0.950004	2	2	0	0.0486027	0
chr10_5990855_6020150_IL15RA	168061	0.291736	NA	0.88674	1	0.05	0.950004	2	2	0	0.0486027	0
chr5_142149949_142608576_ARHGAP26	168061	0.291736	NA	0.88674	1	0.05	0.950004	2	2	0	0.0486027	0
chr6_27253682_27279949_POM121L2	168061	0.291736	NA	0.88674	1	0.05	0.950004	2	2	0	0.0486027	0
chr8_6835171_6837602_DEFA1	168061	0.291736	NA	0.88674	1	0.05	0.950004	2	2	0	0.0486027	0
chr8_6854288_6875778_DEFA1B	168061	0.291736	NA	0.88674	1	0.05	0.950004	2	2	0	0.0486027	0
chr8_6873391_6875823_DEFA3	168061	0.291736	NA	0.88674	1	0.05	0.950004	2	2	0	0.0486027	0
chr20_39807088_39946312_ZHX3	168061	0.291736	NA	0.88674	1	0.05	0.950004	2	2	0	0.0486027	0
chr12_39943835_40013553_ABCD2	168061	0.291736	NA	0.88674	1	0.05	0.950004	2	2	0	0.0486027	0
chr10_75668935_75677255_PLAU	168061	0.291736	NA	0.88674	1	0.05	0.950004	2	2	0	0.0486027	0
chr4_84328496_84377009_HELQ	168061	0.291736	NA	0.88674	1	0.05	0.950004	2	2	0	0.0486027	0
chr4_84377085_84390888_MRPS18C	168061	0.291736	NA	0.88674	1	0.05	0.950004	2	2	0	0.0486027	0
chr2_233404437_233411113_CHRNG	168061	0.291736	NA	0.88674	1	0.05	0.950004	2	2	0	0.0486027	0
chr6_13924677_13980533_RNF182	168061	0.291736	NA	0.88674	1	0.05	0.950004	2	2	0	0.0486027	0
chr5_38258511_38465123_EGFLAM	168061	0.291736	NA	0.88674	1	0.05	0.950004	2	2	0	0.0486027	0
chr18_51884287_51911588_C18orf54	168061	0.291736	NA	0.88674	1	0.05	0.950004	2	2	0	0.0486027	0
chr17_78193498_78227299_SLC26A11	168061	0.291736	NA	0.88674	1	0.05	0.950004	2	2	0	0.0486027	0
chr6_12717893_13288645_PHACTR1	168061	0.291736	NA	0.88674	1	0.05	0.950004	2	2	0	0.0486027	0
chr3_12938719_13114617_IQSEC1	168061	0.291736	NA	0.88674	1	0.05	0.950004	2	2	0	0.0486027	0
chr7_102553438_102585396_LRRC17	168061	0.291736	NA	0.88674	1	0.05	0.950004	2	2	0	0.0486027	0
chr22_30884900_30901698_SEC14L4	168061	0.291736	NA	0.88674	1	0.05	0.950004	2	2	0	0.0486027	0
chr10_43572475_43625799_RET	168061	0.291736	NA	0.88674	1	0.05	0.950004	2	2	0	0.0486027	0
chr7_1121844_1133451_GPER1	168061	0.291736	NA	0.88674	1	0.05	0.950004	2	2	0	0.0486027	0
chr7_129984630_130008571_CPA5	168061	0.291736	NA	0.88674	1	0.05	0.950004	2	2	0	0.0486027	0
chr19_22361893_22379753_ZNF676	168061	0.291736	NA	0.88674	1	0.05	0.950004	2	2	0	0.0486027	0
chr19_22469210_22499978_ZNF729	168061	0.291736	NA	0.88674	1	0.05	0.950004	2	2	0	0.0486027	0
chr19_22573821_22715287_ZNF98	168061	0.291736	NA	0.88674	1	0.05	0.950004	2	2	0	0.0486027	0
chr19_22817126_22850472_ZNF492	168061	0.291736	NA	0.88674	1	0.05	0.950004	2	2	0	0.0486027	0
chr19_23015003_23042224_ZNF723	168061	0.291736	NA	0.88674	1	0.05	0.950004	2	2	0	0.0486027	0
chr1_2460184_2461684_HES5	168061	0.291736	NA	0.88674	1	0.05	0.950004	2	2	0	0.0486027	0
chr1_2487078_2496821_TNFRSF14	168061	0.291736	NA	0.88674	1	0.05	0.950004	2	2	0	0.0486027	0
chr1_2522078_2564481_MMEL1	168061	0.291736	NA	0.88674	1	0.05	0.950004	2	2	0	0.0486027	0
chr6_155153831_155578857_TIAM2	168061	0.291736	NA	0.88674	1	0.05	0.950004	2	2	0	0.0486027	0
chr19_2289774_2308156_LINGO3	168061	0.291736	NA	0.88674	1	0.05	0.950004	2	2	0	0.0486027	0
chr2_36583069_36778278_CRIM1	168061	0.291736	NA	0.88674	1	0.05	0.950004	2	2	0	0.0486027	0
chr7_75677369_75696826_MDH2	168061	0.291736	NA	0.88674	1	0.05	0.950004	2	2	0	0.0486027	0
chr17_60704762_60770958_MRC2	168061	0.291736	NA	0.88674	1	0.05	0.950004	2	2	0	0.0486027	0
chr12_21507893_21532912_IAPP	168061	0.291736	NA	0.88674	1	0.05	0.950004	2	2	0	0.0486027	0
chr15_79252289_79383115_RASGRF1	168061	0.291736	NA	0.88674	1	0.05	0.950004	2	2	0	0.0486027	0
chr17_49707674_50237377_CA10	168061	0.291736	NA	0.88674	1	0.05	0.950004	2	2	0	0.0486027	0
chr13_34392186_34540695_RFC3	168061	0.291736	NA	0.88674	1	0.05	0.950004	2	2	0	0.0486027	0
chr7_99036545_99054994_CPSF4	168061	0.291736	NA	0.88674	1	0.05	0.950004	2	2	0	0.0486027	0
chr16_12756919_12897874_CPPED1	1.08258	0.310001	2.9535	0.887176	1	0.05	0.97586	20	4	16	0.0972053	0.0897968
chr17_61949372_61951126_CSH2	1.05336	0.47672	2.08728	0.888877	1	0.05	0.982734	46	9	37	0.218712	0.207655
chr14_88304164_88460009_GALC	0.962077	0.539862	1.61065	0.888973	1	0.05	0.986763	88	16	72	0.388821	0.404086
chr6_151561134_151679692_AKAP12	0.967176	0.58634	1.52155	0.890303	1	0.05	0.988328	115	21	94	0.510328	0.527556
chr2_214149113_215275225_SPAG16	1.50913e-05	NA	0.00460659	0.891236	1	0.05	0.950004	16	0	16	0	0.0897968
chr2_121103719_121109384_INHBB	457072	5.68888	NA	0.894721	1	0.05	0.950003	4	4	0	0.0972053	0
chr1_2439972_2458039_PANK4	457072	5.68888	NA	0.894721	1	0.05	0.950003	4	4	0	0.0972053	0
chr5_1877541_1887350_IRX4	457072	5.68888	NA	0.894721	1	0.05	0.950003	4	4	0	0.0972053	0
chr6_38683117_38998301_DNAH8	457072	5.68888	NA	0.894721	1	0.05	0.950003	4	4	0	0.0972053	0
chr4_71200683_71202833_CABS1	0.86597	0.0451925	5.37128	0.895498	1	0.05	0.963422	6	1	5	0.0243013	0.0280615
chr4_71226478_71232875_SMR3A	0.86597	0.0451925	5.37128	0.895498	1	0.05	0.963422	6	1	5	0.0243013	0.0280615
chr4_71235810_71255961_SMR3B	0.86597	0.0451925	5.37128	0.895498	1	0.05	0.963422	6	1	5	0.0243013	0.0280615
chr5_118788138_118972894_HSD17B4	0.86597	0.0451925	5.37128	0.895498	1	0.05	0.963422	6	1	5	0.0243013	0.0280615
chr1_237205505_237997288_RYR2	0.86597	0.0451925	5.37128	0.895498	1	0.05	0.963422	6	1	5	0.0243013	0.0280615
chr14_21359558_21360507_RNASE3	0.86597	0.0451925	5.37128	0.895498	1	0.05	0.963422	6	1	5	0.0243013	0.0280615
chr19_53868946_53895470_ZNF525	0.86597	0.0451925	5.37128	0.895498	1	0.05	0.963422	6	1	5	0.0243013	0.0280615
chr8_25699246_25902913_EBF2	0.86597	0.0451925	5.37128	0.895498	1	0.05	0.963422	6	1	5	0.0243013	0.0280615
chr17_1247566_1303672_YWHAE	0.86597	0.0451925	5.37128	0.895498	1	0.05	0.963422	6	1	5	0.0243013	0.0280615
chr2_946554_1371385_SNTG2	0.86597	0.0451925	5.37128	0.895498	1	0.05	0.963422	6	1	5	0.0243013	0.0280615
chr3_156543270_156763918_LEKR1	0.86597	0.0451925	5.37128	0.895498	1	0.05	0.963422	6	1	5	0.0243013	0.0280615
chr3_184428156_184429836_MAGEF1	0.86597	0.0451925	5.37128	0.895498	1	0.05	0.963422	6	1	5	0.0243013	0.0280615
chr8_139142266_139509065_FAM135B	0.86597	0.0451925	5.37128	0.895498	1	0.05	0.963422	6	1	5	0.0243013	0.0280615
chr11_74518784_74660245_XRRA1	0.86597	0.0451925	5.37128	0.895498	1	0.05	0.963422	6	1	5	0.0243013	0.0280615
chr16_81009698_81053875_CMC2	0.86597	0.0451925	5.37128	0.895498	1	0.05	0.963422	6	1	5	0.0243013	0.0280615
chr17_45000483_45105003_GOSR2	0.86597	0.0451925	5.37128	0.895498	1	0.05	0.963422	6	1	5	0.0243013	0.0280615
chr21_39751949_40033704_ERG	0.86597	0.0451925	5.37128	0.895498	1	0.05	0.963422	6	1	5	0.0243013	0.0280615
chr11_89864683_89926062_NAALAD2	0.86597	0.0451925	5.37128	0.895498	1	0.05	0.963422	6	1	5	0.0243013	0.0280615
chr3_28390637_28579613_ZCWPW2	0.86597	0.0451925	5.37128	0.895498	1	0.05	0.963422	6	1	5	0.0243013	0.0280615
chr19_38226734_38307940_ZNF573	0.86597	0.0451925	5.37128	0.895498	1	0.05	0.963422	6	1	5	0.0243013	0.0280615
chr20_61273797_61317137_SLCO4A1	0.86597	0.0451925	5.37128	0.895498	1	0.05	0.963422	6	1	5	0.0243013	0.0280615
chr11_31391387_31453396_DNAJC24	0.86597	0.0451925	5.37128	0.895498	1	0.05	0.963422	6	1	5	0.0243013	0.0280615
chr20_61975420_62009753_CHRNA4	0.86597	0.0451925	5.37128	0.895498	1	0.05	0.963422	6	1	5	0.0243013	0.0280615
chr2_1377995_1547483_TPO	0.86597	0.0451925	5.37128	0.895498	1	0.05	0.963422	6	1	5	0.0243013	0.0280615
chr2_62900986_63273622_EHBP1	0.86597	0.0451925	5.37128	0.895498	1	0.05	0.963422	6	1	5	0.0243013	0.0280615
chr8_140742586_141468678_TRAPPC9	0.86597	0.0451925	5.37128	0.895498	1	0.05	0.963422	6	1	5	0.0243013	0.0280615
chr12_18400548_18801348_PIK3C2G	0.86597	0.0451925	5.37128	0.895498	1	0.05	0.963422	6	1	5	0.0243013	0.0280615
chr13_109248500_109860355_MYO16	0.86597	0.0451925	5.37128	0.895498	1	0.05	0.963422	6	1	5	0.0243013	0.0280615
chr16_87635441_87731762_JPH3	0.86597	0.0451925	5.37128	0.895498	1	0.05	0.963422	6	1	5	0.0243013	0.0280615
chr5_144851362_145214932_PRELID2	0.86597	0.0451925	5.37128	0.895498	1	0.05	0.963422	6	1	5	0.0243013	0.0280615
chr11_68816365_68858072_TPCN2	0.86597	0.0451925	5.37128	0.895498	1	0.05	0.963422	6	1	5	0.0243013	0.0280615
chr12_117645947_117889975_NOS1	0.86597	0.0451925	5.37128	0.895498	1	0.05	0.963422	6	1	5	0.0243013	0.0280615
chr14_64319683_64693165_SYNE2	0.86597	0.0451925	5.37128	0.895498	1	0.05	0.963422	6	1	5	0.0243013	0.0280615
chr16_10721358_10788802_TEKT5	0.86597	0.0451925	5.37128	0.895498	1	0.05	0.963422	6	1	5	0.0243013	0.0280615
chr21_41239243_41301322_PCP4	0.86597	0.0451925	5.37128	0.895498	1	0.05	0.963422	6	1	5	0.0243013	0.0280615
chr3_99536678_99897447_CMSS1	0.86597	0.0451925	5.37128	0.895498	1	0.05	0.963422	6	1	5	0.0243013	0.0280615
chr3_99548985_99833357_FILIP1L	0.86597	0.0451925	5.37128	0.895498	1	0.05	0.963422	6	1	5	0.0243013	0.0280615
chr6_5102827_5261172_LYRM4	0.86597	0.0451925	5.37128	0.895498	1	0.05	0.963422	6	1	5	0.0243013	0.0280615
chr8_7693993_7698764_DEFB104A	0.86597	0.0451925	5.37128	0.895498	1	0.05	0.963422	6	1	5	0.0243013	0.0280615
chr8_7705398_7726389_SPAG11A	0.86597	0.0451925	5.37128	0.895498	1	0.05	0.963422	6	1	5	0.0243013	0.0280615
chr8_7738726_7740186_DEFB103A	0.86597	0.0451925	5.37128	0.895498	1	0.05	0.963422	6	1	5	0.0243013	0.0280615
chr8_7752151_7754233_DEFB4A	0.86597	0.0451925	5.37128	0.895498	1	0.05	0.963422	6	1	5	0.0243013	0.0280615
chr8_7783859_7812271_ZNF705B	0.86597	0.0451925	5.37128	0.895498	1	0.05	0.963422	6	1	5	0.0243013	0.0280615
chr8_7829183_7830775_USP17L8	0.86597	0.0451925	5.37128	0.895498	1	0.05	0.963422	6	1	5	0.0243013	0.0280615
chr8_7833915_7835507_USP17L3	0.86597	0.0451925	5.37128	0.895498	1	0.05	0.963422	6	1	5	0.0243013	0.0280615
chr10_25463991_25891155_GPR158	0.86597	0.0451925	5.37128	0.895498	1	0.05	0.963422	6	1	5	0.0243013	0.0280615
chr15_32907345_32932150_ARHGAP11A	0.86597	0.0451925	5.37128	0.895498	1	0.05	0.963422	6	1	5	0.0243013	0.0280615
chr1_63249806_63331184_ATG4C	0.86597	0.0451925	5.37128	0.895498	1	0.05	0.963422	6	1	5	0.0243013	0.0280615
chr23_47696301_47861960_ZNF81	0.86597	0.0451925	5.37128	0.895498	1	0.05	0.963422	6	1	5	0.0243013	0.0280615
chr23_47834250_47863377_ZNF182	0.86597	0.0451925	5.37128	0.895498	1	0.05	0.963422	6	1	5	0.0243013	0.0280615
chr23_47863734_47869126_SPACA5	0.86597	0.0451925	5.37128	0.895498	1	0.05	0.963422	6	1	5	0.0243013	0.0280615
chr17_47209822_47247351_B4GALNT2	0.86597	0.0451925	5.37128	0.895498	1	0.05	0.963422	6	1	5	0.0243013	0.0280615
chr17_53029263_53046146_COX11	0.86597	0.0451925	5.37128	0.895498	1	0.05	0.963422	6	1	5	0.0243013	0.0280615
chr18_60790579_60987361_BCL2	0.86597	0.0451925	5.37128	0.895498	1	0.05	0.963422	6	1	5	0.0243013	0.0280615
chr4_187508937_187647876_FAT1	0.86597	0.0451925	5.37128	0.895498	1	0.05	0.963422	6	1	5	0.0243013	0.0280615
chr10_3108525_3179904_PFKP	0.86597	0.0451925	5.37128	0.895498	1	0.05	0.963422	6	1	5	0.0243013	0.0280615
chr12_1639057_1756409_WNT5B	0.86597	0.0451925	5.37128	0.895498	1	0.05	0.963422	6	1	5	0.0243013	0.0280615
chr12_43747669_43945724_ADAMTS20	0.86597	0.0451925	5.37128	0.895498	1	0.05	0.963422	6	1	5	0.0243013	0.0280615
chr16_68877507_69119083_TANGO6	0.86597	0.0451925	5.37128	0.895498	1	0.05	0.963422	6	1	5	0.0243013	0.0280615
chr16_84328252_84363450_WFDC1	0.86597	0.0451925	5.37128	0.895498	1	0.05	0.963422	6	1	5	0.0243013	0.0280615
chr6_129204342_129837714_LAMA2	0.86597	0.0451925	5.37128	0.895498	1	0.05	0.963422	6	1	5	0.0243013	0.0280615
chr6_18128542_18155305_TPMT	0.86597	0.0451925	5.37128	0.895498	1	0.05	0.963422	6	1	5	0.0243013	0.0280615
chr2_111490150_111875799_ACOXL	0.86597	0.0451925	5.37128	0.895498	1	0.05	0.963422	6	1	5	0.0243013	0.0280615
chr19_20278037_20311299_ZNF486	0.86597	0.0451925	5.37128	0.895498	1	0.05	0.963422	6	1	5	0.0243013	0.0280615
chr1_245318287_245872733_KIF26B	0.86597	0.0451925	5.37128	0.895498	1	0.2	0.847211	6	1	5	0.0243013	0.0280615
chr13_57715052_57718073_PRR20A	0.86597	0.0451925	5.37128	0.895498	1	0.05	0.963422	6	1	5	0.0243013	0.0280615
chr13_57721622_57724643_PRR20B	0.86597	0.0451925	5.37128	0.895498	1	0.05	0.963422	6	1	5	0.0243013	0.0280615
chr13_57728195_57731216_PRR20C	0.86597	0.0451925	5.37128	0.895498	1	0.05	0.963422	6	1	5	0.0243013	0.0280615
chr13_57734766_57737787_PRR20D	0.86597	0.0451925	5.37128	0.895498	1	0.05	0.963422	6	1	5	0.0243013	0.0280615
chr13_57741331_57744352_PRR20E	0.86597	0.0451925	5.37128	0.895498	1	0.05	0.963422	6	1	5	0.0243013	0.0280615
chr6_52656462_52668708_GSTA1	0.9471	0.383488	2.0231	0.896453	1	0.05	0.980951	39	7	32	0.170109	0.179594
chr19_15783567_15807984_CYP4F12	4.10459e-05	NA	0.209141	0.900038	1	0.05	0.950004	6	0	6	0	0.0336738
chr18_49866542_51057784_DCC	4.10459e-05	NA	0.209141	0.900038	1	0.05	0.950004	6	0	6	0	0.0336738
chr7_21467652_21554440_SP4	4.10459e-05	NA	0.209141	0.900038	1	0.05	0.950004	6	0	6	0	0.0336738
chr19_17003758_17137625_CPAMD8	4.10459e-05	NA	0.209141	0.900038	1	0.05	0.950004	6	0	6	0	0.0336738
chr2_44543420_44589001_PREPL	4.10459e-05	NA	0.209141	0.900038	1	0.05	0.950004	6	0	6	0	0.0336738
chr11_12398732_12552348_PARVA	4.10459e-05	NA	0.209141	0.900038	1	0.05	0.950004	6	0	6	0	0.0336738
chr15_32322691_32464722_CHRNA7	4.10459e-05	NA	0.209141	0.900038	1	0.05	0.950004	6	0	6	0	0.0336738
chr18_29765032_29800367_MEP1B	4.10459e-05	NA	0.209141	0.900038	1	0.05	0.950004	6	0	6	0	0.0336738
chr3_87276421_87304698_CHMP2B	4.10459e-05	NA	0.209141	0.900038	1	0.05	0.950004	6	0	6	0	0.0336738
chr5_140165876_140391929_PCDHA1	4.10459e-05	NA	0.209141	0.900038	1	0.05	0.950004	6	0	6	0	0.0336738
chr5_140174444_140391929_PCDHA2	4.10459e-05	NA	0.209141	0.900038	1	0.05	0.950004	6	0	6	0	0.0336738
chr5_140180783_140391929_PCDHA3	4.10459e-05	NA	0.209141	0.900038	1	0.05	0.950004	6	0	6	0	0.0336738
chr5_140186659_140391929_PCDHA4	4.10459e-05	NA	0.209141	0.900038	1	0.05	0.950004	6	0	6	0	0.0336738
chr3_158414681_158450485_RARRES1	4.10459e-05	NA	0.209141	0.900038	1	0.05	0.950004	6	0	6	0	0.0336738
chr5_37379314_37753537_WDR70	4.10459e-05	NA	0.209141	0.900038	1	0.05	0.950004	6	0	6	0	0.0336738
chr4_70454135_70518965_UGT2A1	4.10459e-05	NA	0.209141	0.900038	1	0.05	0.950004	6	0	6	0	0.0336738
chr7_139993493_140104233_SLC37A3	4.10459e-05	NA	0.209141	0.900038	1	0.05	0.950004	6	0	6	0	0.0336738
chr2_234684370_234742069_MROH2A	4.10459e-05	NA	0.209141	0.900038	1	0.05	0.950004	6	0	6	0	0.0336738
chr8_110253148_110346614_NUDCD1	4.10459e-05	NA	0.209141	0.900038	1	0.05	0.950004	6	0	6	0	0.0336738
chr2_69240310_69476459_ANTXR1	4.10459e-05	NA	0.209141	0.900038	1	0.05	0.950004	6	0	6	0	0.0336738
chr16_68563993_68609975_ZFP90	4.10459e-05	NA	0.209141	0.900038	1	0.05	0.950004	6	0	6	0	0.0336738
chr16_81087102_81110872_C16orf46	4.10459e-05	NA	0.209141	0.900038	1	0.05	0.950004	6	0	6	0	0.0336738
chr1_10532345_10690815_PEX14	4.10459e-05	NA	0.209141	0.900038	1	0.05	0.950004	6	0	6	0	0.0336738
chr23_47990039_47991995_SPACA5B	4.10459e-05	NA	0.209141	0.900038	1	0.05	0.950004	6	0	6	0	0.0336738
chr5_101707486_101834720_SLCO6A1	4.10459e-05	NA	0.209141	0.900038	1	0.05	0.950004	6	0	6	0	0.0336738
chr8_48173167_48648868_SPIDR	4.10459e-05	NA	0.209141	0.900038	1	0.05	0.950004	6	0	6	0	0.0336738
chr10_123499939_123688316_ATE1	4.10459e-05	NA	0.209141	0.900038	1	0.05	0.950004	6	0	6	0	0.0336738
chr12_53290977_53343738_KRT8	4.10459e-05	NA	0.209141	0.900038	1	0.05	0.950004	6	0	6	0	0.0336738
chr20_5282317_5297378_PROKR2	4.10459e-05	NA	0.209141	0.900038	1	0.05	0.950004	6	0	6	0	0.0336738
chr20_61340189_61394123_NTSR1	4.10459e-05	NA	0.209141	0.900038	1	0.05	0.950004	6	0	6	0	0.0336738
chr15_66187417_66546085_MEGF11	4.10459e-05	NA	0.209141	0.900038	1	0.05	0.950004	6	0	6	0	0.0336738
chr3_170606204_170626482_EIF5A2	4.10459e-05	NA	0.209141	0.900038	1	0.05	0.950004	6	0	6	0	0.0336738
chr15_80696692_80890278_ARNT2	4.10459e-05	NA	0.209141	0.900038	1	0.05	0.950004	6	0	6	0	0.0336738
chr17_44839872_44910520_WNT3	4.10459e-05	NA	0.209141	0.900038	1	0.05	0.950004	6	0	6	0	0.0336738
chr2_182818968_182996125_PPP1R1C	4.10459e-05	NA	0.209141	0.900038	1	0.05	0.950004	6	0	6	0	0.0336738
chr15_60296421_60353929_FOXB1	4.10459e-05	NA	0.209141	0.900038	1	0.05	0.950004	6	0	6	0	0.0336738
chr9_17134980_17503921_CNTLN	1.50939e-05	NA	0.00766241	0.901906	1	0.05	0.950003	13	0	13	0	0.0729599
chr6_55618443_55740362_BMP5	1.50939e-05	NA	0.00766241	0.901906	1	0.05	0.950003	13	0	13	0	0.0729599
chr16_87117168_87351022_C16orf95	1.50939e-05	NA	0.00766241	0.901906	1	0.05	0.950003	13	0	13	0	0.0729599
chr13_78109809_78219398_SCEL	1.50939e-05	NA	0.00766241	0.901906	1	0.05	0.950003	13	0	13	0	0.0729599
chr17_3100813_3101742_OR1A2	1.50939e-05	NA	0.00766241	0.901906	1	0.05	0.950003	13	0	13	0	0.0729599
chr6_109416313_109485135_CEP57L1	1.50939e-05	NA	0.00766241	0.901906	1	0.05	0.950003	13	0	13	0	0.0729599
chr12_21417534_21572528_SLCO1A2	1.0498	0.450749	2.1622	0.901952	1	0.05	0.98187	41	8	33	0.194411	0.185206
chr10_81315608_81320153_SFTPA2	1.08256	0.246551	3.40946	0.902221	1	0.05	0.973222	15	3	12	0.072904	0.0673476
chr11_4726157_5013659_MMP26	1.08256	0.246551	3.40946	0.902221	1	0.05	0.973222	15	3	12	0.072904	0.0673476
chr12_130880682_131200826_RIMBP2	1.08256	0.246551	3.40946	0.902221	1	0.05	0.973222	15	3	12	0.072904	0.0673476
chr1_48998527_50489585_AGBL4	1.08256	0.246551	3.40946	0.902221	1	0.05	0.973222	15	3	12	0.072904	0.0673476
chr22_43231418_43411151_PACSIN2	1.08256	0.246551	3.40946	0.902221	1	0.05	0.973222	15	3	12	0.072904	0.0673476
chr3_85008132_86123579_CADM2	1.08256	0.246551	3.40946	0.902221	1	0.05	0.973222	15	3	12	0.072904	0.0673476
chr2_236402733_237040444_AGAP1	1.08256	0.246551	3.40946	0.902221	1	0.05	0.973222	15	3	12	0.072904	0.0673476
chr15_85427885_85518876_SLC28A1	0.941236	0.315961	2.28484	0.902377	1	0.05	0.978144	28	5	23	0.121507	0.129083
chr19_43715943_43773682_PSG9	0.971893	0.596273	1.51422	0.904073	1	0.05	0.988598	120	22	98	0.534629	0.550006
chr6_1624041_2245926_GMDS	1.50947e-05	NA	0.0122777	0.905736	1	0.05	0.950003	12	0	12	0	0.0673476
chr2_55199325_55339757_RTN4	1.50947e-05	NA	0.0122777	0.905736	1	0.05	0.950003	12	0	12	0	0.0673476
chr15_52599480_52821247_MYO5A	1.50947e-05	NA	0.0122777	0.905736	1	0.05	0.950003	12	0	12	0	0.0673476
chr3_96533425_97471304_EPHA6	1.50947e-05	NA	0.0122777	0.905736	1	0.05	0.950003	12	0	12	0	0.0673476
chr15_52839242_52862080_ARPP19	1.50947e-05	NA	0.0122777	0.905736	1	0.05	0.950003	12	0	12	0	0.0673476
chr11_5274420_5667019_HBG2	0.927807	0.2138	2.84386	0.906278	1	0.05	0.973508	17	3	14	0.072904	0.0785722
chr6_168841831_169073984_SMOC2	0.927807	0.2138	2.84386	0.906278	1	0.05	0.973508	17	3	14	0.072904	0.0785722
chr9_16409501_16870841_BNC2	0.927807	0.2138	2.84386	0.906278	1	0.05	0.973508	17	3	14	0.072904	0.0785722
chr8_133036467_133071627_OC90	0.927807	0.2138	2.84386	0.906278	1	0.05	0.973508	17	3	14	0.072904	0.0785722
chr2_148778580_149275805_MBD5	0.927807	0.2138	2.84386	0.906278	1	0.05	0.973508	17	3	14	0.072904	0.0785722
chr19_38187264_38210691_ZNF607	4.10482e-05	NA	0.386942	0.908708	1	0.05	0.950003	5	0	5	0	0.0280615
chr2_189896622_190044605_COL5A2	4.10482e-05	NA	0.386942	0.908708	1	0.05	0.950003	5	0	5	0	0.0280615
chr2_238394071_238463961_MLPH	4.10482e-05	NA	0.386942	0.908708	1	0.05	0.950003	5	0	5	0	0.0280615
chr6_109307640_109416022_SESN1	4.10482e-05	NA	0.386942	0.908708	1	0.05	0.950003	5	0	5	0	0.0280615
chr13_23755091_23899304_SGCG	4.10482e-05	NA	0.386942	0.908708	1	0.05	0.950003	5	0	5	0	0.0280615
chr23_11136239_11683821_ARHGAP6	4.10482e-05	NA	0.386942	0.908708	1	0.05	0.950003	5	0	5	0	0.0280615
chr4_86936276_87515284_MAPK10	4.10482e-05	NA	0.386942	0.908708	1	0.05	0.950003	5	0	5	0	0.0280615
chr18_20378224_20606451_RBBP8	4.10482e-05	NA	0.386942	0.908708	1	0.05	0.950003	5	0	5	0	0.0280615
chr22_32014477_32058418_PISD	4.10482e-05	NA	0.386942	0.908708	1	0.05	0.950003	5	0	5	0	0.0280615
chr23_2924654_2951612_ARSH	4.10482e-05	NA	0.386942	0.908708	1	0.05	0.950003	5	0	5	0	0.0280615
chr4_74979891_75168816_MTHFD2L	4.10482e-05	NA	0.386942	0.908708	1	0.05	0.950003	5	0	5	0	0.0280615
chr6_80816364_81055987_BCKDHB	4.10482e-05	NA	0.386942	0.908708	1	0.05	0.950003	5	0	5	0	0.0280615
chr7_63767837_63815238_ZNF736	4.10482e-05	NA	0.386942	0.908708	1	0.05	0.950003	5	0	5	0	0.0280615
chr9_5299868_5304969_RLN2	4.10482e-05	NA	0.386942	0.908708	1	0.05	0.950003	5	0	5	0	0.0280615
chr11_5443341_5444436_OR51Q1	4.10482e-05	NA	0.386942	0.908708	1	0.05	0.950003	5	0	5	0	0.0280615
chr11_5509915_5510979_OR52D1	4.10482e-05	NA	0.386942	0.908708	1	0.05	0.950003	5	0	5	0	0.0280615
chr15_93160673_93353114_FAM174B	4.10482e-05	NA	0.386942	0.908708	1	0.05	0.950003	5	0	5	0	0.0280615
chr15_99638420_99675798_SYNM	4.10482e-05	NA	0.386942	0.908708	1	0.05	0.950003	5	0	5	0	0.0280615
chr17_8782233_8869029_PIK3R5	4.10482e-05	NA	0.386942	0.908708	1	0.05	0.950003	5	0	5	0	0.0280615
chr18_28645940_28682378_DSC2	4.10482e-05	NA	0.386942	0.908708	1	0.05	0.950003	5	0	5	0	0.0280615
chr1_145575233_145586546_PIAS3	4.10482e-05	NA	0.386942	0.908708	1	0.05	0.950003	5	0	5	0	0.0280615
chr22_31884674_32014572_SFI1	4.10482e-05	NA	0.386942	0.908708	1	0.05	0.950003	5	0	5	0	0.0280615
chr22_38686697_38794527_CSNK1E	4.10482e-05	NA	0.386942	0.908708	1	0.05	0.950003	5	0	5	0	0.0280615
chr22_43192508_43254112_ARFGAP3	4.10482e-05	NA	0.386942	0.908708	1	0.05	0.950003	5	0	5	0	0.0280615
chr2_173600002_173917621_RAPGEF4	4.10482e-05	NA	0.386942	0.908708	1	0.05	0.950003	5	0	5	0	0.0280615
chr2_20760208_20850849_HS1BP3	4.10482e-05	NA	0.386942	0.908708	1	0.05	0.950003	5	0	5	0	0.0280615
chr2_29415640_30144432_ALK	4.10482e-05	NA	0.386942	0.908708	1	0.05	0.950003	5	0	5	0	0.0280615
chr4_15964699_16086001_PROM1	4.10482e-05	NA	0.386942	0.908708	1	0.05	0.950003	5	0	5	0	0.0280615
chr5_17065707_17276943_BASP1	4.10482e-05	NA	0.386942	0.908708	1	0.05	0.950003	5	0	5	0	0.0280615
chr5_60240956_60448853_NDUFAF2	4.10482e-05	NA	0.386942	0.908708	1	0.05	0.950003	5	0	5	0	0.0280615
chr6_163835032_163999628_QKI	4.10482e-05	NA	0.386942	0.908708	1	0.05	0.950003	5	0	5	0	0.0280615
chr7_136553416_136705002_CHRM2	4.10482e-05	NA	0.386942	0.908708	1	0.05	0.950003	5	0	5	0	0.0280615
chr7_29161890_29553944_CHN2	4.10482e-05	NA	0.386942	0.908708	1	0.05	0.950003	5	0	5	0	0.0280615
chr14_37667118_38021566_MIPOL1	4.10482e-05	NA	0.386942	0.908708	1	0.05	0.950003	5	0	5	0	0.0280615
chr14_44973545_44976482_FSCB	4.10482e-05	NA	0.386942	0.908708	1	0.05	0.950003	5	0	5	0	0.0280615
chr16_75572015_75590184_TMEM231	4.10482e-05	NA	0.386942	0.908708	1	0.05	0.950003	5	0	5	0	0.0280615
chr17_53469974_53499353_MMD	4.10482e-05	NA	0.386942	0.908708	1	0.05	0.950003	5	0	5	0	0.0280615
chr19_56296770_56348166_NLRP11	4.10482e-05	NA	0.386942	0.908708	1	0.05	0.950003	5	0	5	0	0.0280615
chr21_19273580_19639690_CHODL	4.10482e-05	NA	0.386942	0.908708	1	0.05	0.950003	5	0	5	0	0.0280615
chr2_154728426_155310361_GALNT13	4.10482e-05	NA	0.386942	0.908708	1	0.05	0.950003	5	0	5	0	0.0280615
chr8_126103921_126379362_NSMCE2	4.10482e-05	NA	0.386942	0.908708	1	0.05	0.950003	5	0	5	0	0.0280615
chr8_17155539_17271037_MTMR7	4.10482e-05	NA	0.386942	0.908708	1	0.05	0.950003	5	0	5	0	0.0280615
chr16_85723690_85784735_C16orf74	4.10482e-05	NA	0.386942	0.908708	1	0.05	0.950003	5	0	5	0	0.0280615
chr17_2995352_2996290_OR1D2	4.10482e-05	NA	0.386942	0.908708	1	0.05	0.950003	5	0	5	0	0.0280615
chr17_3343313_3417146_SPATA22	4.10482e-05	NA	0.386942	0.908708	1	0.05	0.950003	5	0	5	0	0.0280615
chr17_3413796_3461289_TRPV3	4.10482e-05	NA	0.386942	0.908708	1	0.05	0.950003	5	0	5	0	0.0280615
chr19_4639530_4655580_TNFAIP8L1	4.10482e-05	NA	0.386942	0.908708	1	0.05	0.950003	5	0	5	0	0.0280615
chr22_30843946_30868036_SEC14L3	4.10482e-05	NA	0.386942	0.908708	1	0.05	0.950003	5	0	5	0	0.0280615
chr2_231191899_231268447_SP140L	4.10482e-05	NA	0.386942	0.908708	1	0.05	0.950003	5	0	5	0	0.0280615
chr3_14444076_14530857_SLC6A6	4.10482e-05	NA	0.386942	0.908708	1	0.05	0.950003	5	0	5	0	0.0280615
chr5_5140443_5320417_ADAMTS16	4.10482e-05	NA	0.386942	0.908708	1	0.05	0.950003	5	0	5	0	0.0280615
chr8_117962512_118188953_SLC30A8	4.10482e-05	NA	0.386942	0.908708	1	0.05	0.950003	5	0	5	0	0.0280615
chr19_57645464_57656570_ZIM3	4.10482e-05	NA	0.386942	0.908708	1	0.05	0.950003	5	0	5	0	0.0280615
chr2_111395275_111435691_BUB1	4.10482e-05	NA	0.386942	0.908708	1	0.05	0.950003	5	0	5	0	0.0280615
chr18_59475296_59561480_RNF152	4.10482e-05	NA	0.386942	0.908708	1	0.05	0.950003	5	0	5	0	0.0280615
chr10_12938627_13141652_CCDC3	4.10482e-05	NA	0.386942	0.908708	1	0.05	0.950003	5	0	5	0	0.0280615
chr13_41790505_41837742_MTRF1	4.10482e-05	NA	0.386942	0.908708	1	0.05	0.950003	5	0	5	0	0.0280615
chr19_44376515_44405537_ZNF404	4.10482e-05	NA	0.386942	0.908708	1	0.05	0.950003	5	0	5	0	0.0280615
chr2_39963200_40006407_THUMPD2	4.10482e-05	NA	0.386942	0.908708	1	0.05	0.950003	5	0	5	0	0.0280615
chr5_160974069_161129599_GABRA6	4.10482e-05	NA	0.386942	0.908708	1	0.05	0.950003	5	0	5	0	0.0280615
chr6_136578001_136610989_BCLAF1	4.10482e-05	NA	0.386942	0.908708	1	0.05	0.950003	5	0	5	0	0.0280615
chr11_5528530_5531215_UBQLN3	4.10482e-05	NA	0.386942	0.908708	1	0.05	0.950003	5	0	5	0	0.0280615
chr2_172640880_172864766_SLC25A12	456961	0.164155	NA	0.908761	1	0.05	0.950002	3	3	0	0.072904	0
chr14_102690837_102771537_MOK	456961	0.164155	NA	0.908761	1	0.05	0.950002	3	3	0	0.072904	0
chr11_104864962_104893895_CASP5	456961	0.164155	NA	0.908761	1	0.05	0.950002	3	3	0	0.072904	0
chr13_96743093_97485671_HS6ST3	456961	0.164155	NA	0.908761	1	0.05	0.950002	3	3	0	0.072904	0
chr23_50653784_50659607_BMP15	456961	0.164155	NA	0.908761	1	0.05	0.950002	3	3	0	0.072904	0
chr7_27145803_27192200_HOXA3	456961	0.164155	NA	0.908761	1	0.05	0.950002	3	3	0	0.072904	0
chr7_27168126_27170418_HOXA4	456961	0.164155	NA	0.908761	1	0.05	0.950002	3	3	0	0.072904	0
chr23_69282341_69284029_OTUD6A	456961	0.164155	NA	0.908761	1	0.05	0.950002	3	3	0	0.072904	0
chr9_21216372_21217310_IFNA16	456961	0.164155	NA	0.908761	1	0.05	0.950002	3	3	0	0.072904	0
chr9_21227242_21228221_IFNA17	456961	0.164155	NA	0.908761	1	0.05	0.950002	3	3	0	0.072904	0
chr5_76325076_76361059_AGGF1	456961	0.164155	NA	0.908761	1	0.05	0.950002	3	3	0	0.072904	0
chr8_104426942_104455681_DCAF13	456961	0.164155	NA	0.908761	1	0.05	0.950002	3	3	0	0.072904	0
chr3_14530619_14583588_GRIP2	456961	0.164155	NA	0.908761	1	0.05	0.950002	3	3	0	0.072904	0
chr3_188665003_189043093_TPRG1	456961	0.164155	NA	0.908761	1	0.05	0.950002	3	3	0	0.072904	0
chr9_116037623_116055185_PRPF4	456961	0.164155	NA	0.908761	1	0.05	0.950002	3	3	0	0.072904	0
chr16_81772702_81991899_PLCG2	456961	0.164155	NA	0.908761	1	0.05	0.950002	3	3	0	0.072904	0
chr1_26607819_26644854_UBXN11	456961	0.164155	NA	0.908761	1	0.05	0.950002	3	3	0	0.072904	0
chr5_1050499_1112150_SLC12A7	456961	0.164155	NA	0.908761	1	0.05	0.950002	3	3	0	0.072904	0
chr1_10696661_10856707_CASZ1	456961	0.164155	NA	0.908761	1	0.05	0.950002	3	3	0	0.072904	0
chr9_21186617_21187598_IFNA4	456961	0.164155	NA	0.908761	1	0.05	0.950002	3	3	0	0.072904	0
chr19_51994611_52005043_SIGLEC12	1.50956e-05	NA	0.0213858	0.909732	1	0.05	0.950003	11	0	11	0	0.0617353
chr19_52022779_52035110_SIGLEC6	1.50956e-05	NA	0.0213858	0.909732	1	0.05	0.950003	11	0	11	0	0.0617353
chr11_35453370_35551848_PAMR1	5.54958e-06	NA	0.00260399	0.913679	1	0.05	0.950002	23	0	23	0	0.129083
chr6_24171984_24358280_DCDC2	1.50964e-05	NA	0.041507	0.913917	1	0.05	0.950003	10	0	10	0	0.056123
chr3_174156363_175523428_NAALADL2	1.50964e-05	NA	0.041507	0.913917	1	0.05	0.950003	10	0	10	0	0.056123
chr13_76194570_76434004_LMO7	1.50964e-05	NA	0.041507	0.913917	1	0.05	0.950003	10	0	10	0	0.056123
chr16_5008318_5069159_SEC14L5	1.50964e-05	NA	0.041507	0.913917	1	0.05	0.950003	10	0	10	0	0.056123
chr4_56461396_56502865_NMU	1.50964e-05	NA	0.041507	0.913917	1	0.05	0.950003	10	0	10	0	0.056123
chr11_3108346_3187969_OSBPL5	0.000111602	NA	64.2912	0.914211	1	0.05	0.950004	2	0	2	0	0.0112246
chr12_22778009_22843599_ETNK1	0.000111602	NA	64.2912	0.914211	1	0.05	0.950004	2	0	2	0	0.0112246
chr13_35516424_36247159_NBEA	0.000111602	NA	64.2912	0.914211	1	0.05	0.950004	2	0	2	0	0.0112246
chr17_1732996_1803376_RPA1	0.000111602	NA	64.2912	0.914211	1	0.05	0.950004	2	0	2	0	0.0112246
chr19_51273721_51274989_GPR32	0.000111602	NA	64.2912	0.914211	1	0.05	0.950004	2	0	2	0	0.0112246
chr19_51645556_51656783_SIGLEC7	0.000111602	NA	64.2912	0.914211	1	0.05	0.950004	2	0	2	0	0.0112246
chr2_29320571_29412509_CLIP4	0.000111602	NA	64.2912	0.914211	1	0.05	0.950004	2	0	2	0	0.0112246
chr3_16306706_16391806_OXNAD1	0.000111602	NA	64.2912	0.914211	1	0.05	0.950004	2	0	2	0	0.0112246
chr3_16355081_16555533_RFTN1	0.000111602	NA	64.2912	0.914211	1	0.05	0.950004	2	0	2	0	0.0112246
chr3_195473636_195539148_MUC4	0.000111602	NA	64.2912	0.914211	1	0.05	0.950004	2	0	2	0	0.0112246
chr6_96025419_96057333_MANEA	0.000111602	NA	64.2912	0.914211	1	0.05	0.950004	2	0	2	0	0.0112246
chr9_101050391_101471479_GABBR2	0.000111602	NA	64.2912	0.914211	1	0.05	0.950004	2	0	2	0	0.0112246
chr10_11047259_11378674_CELF2	0.000111602	NA	64.2912	0.914211	1	0.05	0.950004	2	0	2	0	0.0112246
chr10_96698415_96749147_CYP2C9	0.000111602	NA	64.2912	0.914211	1	0.05	0.950004	2	0	2	0	0.0112246
chr11_48327775_48328704_OR4S1	0.000111602	NA	64.2912	0.914211	1	0.05	0.950004	2	0	2	0	0.0112246
chr11_48346472_48347507_OR4C3	0.000111602	NA	64.2912	0.914211	1	0.05	0.950004	2	0	2	0	0.0112246
chr11_89934328_89956532_CHORDC1	0.000111602	NA	64.2912	0.914211	1	0.05	0.950004	2	0	2	0	0.0112246
chr12_51373184_51422349_SLC11A2	0.000111602	NA	64.2912	0.914211	1	0.05	0.950004	2	0	2	0	0.0112246
chr17_76170160_76183314_TK1	0.000111602	NA	64.2912	0.914211	1	0.05	0.950004	2	0	2	0	0.0112246
chr17_76783463_76837523_USP36	0.000111602	NA	64.2912	0.914211	1	0.05	0.950004	2	0	2	0	0.0112246
chr18_46446223_46477081_SMAD7	0.000111602	NA	64.2912	0.914211	1	0.05	0.950004	2	0	2	0	0.0112246
chr19_12175514_12192380_ZNF844	0.000111602	NA	64.2912	0.914211	1	0.05	0.950004	2	0	2	0	0.0112246
chr19_1752372_1780987_ONECUT3	0.000111602	NA	64.2912	0.914211	1	0.05	0.950004	2	0	2	0	0.0112246
chr19_20107867_20150315_ZNF682	0.000111602	NA	64.2912	0.914211	1	0.05	0.950004	2	0	2	0	0.0112246
chr19_36827162_36870101_ZFP14	0.000111602	NA	64.2912	0.914211	1	0.05	0.950004	2	0	2	0	0.0112246
chr19_36874022_36909558_ZFP82	0.000111602	NA	64.2912	0.914211	1	0.05	0.950004	2	0	2	0	0.0112246
chr1_230193536_230417870_GALNT2	0.000111602	NA	64.2912	0.914211	1	0.05	0.950004	2	0	2	0	0.0112246
chr1_244515937_244552965_C1orf100	0.000111602	NA	64.2912	0.914211	1	0.05	0.950004	2	0	2	0	0.0112246
chr1_65886248_66107242_LEPR	0.000111602	NA	64.2912	0.914211	1	0.05	0.950004	2	0	2	0	0.0112246
chr21_33245628_33416946_HUNK	0.000111602	NA	64.2912	0.914211	1	0.05	0.950004	2	0	2	0	0.0112246
chr2_120059801_120124404_C2orf76	0.000111602	NA	64.2912	0.914211	1	0.05	0.950004	2	0	2	0	0.0112246
chr2_120124497_120130126_DBI	0.000111602	NA	64.2912	0.914211	1	0.05	0.950004	2	0	2	0	0.0112246
chr2_136289025_136482840_R3HDM1	0.000111602	NA	64.2912	0.914211	1	0.05	0.950004	2	0	2	0	0.0112246
chr2_37869032_37965611_CDC42EP3	0.000111602	NA	64.2912	0.914211	1	0.05	0.950004	2	0	2	0	0.0112246
chr3_10068098_10143614_FANCD2	0.000111602	NA	64.2912	0.914211	1	0.05	0.950004	2	0	2	0	0.0112246
chr3_10123001_10149915_FANCD2OS	0.000111602	NA	64.2912	0.914211	1	0.05	0.950004	2	0	2	0	0.0112246
chr3_149235022_149454501_WWTR1	0.000111602	NA	64.2912	0.914211	1	0.05	0.950004	2	0	2	0	0.0112246
chr3_151143172_151176497_IGSF10	0.000111602	NA	64.2912	0.914211	1	0.05	0.950004	2	0	2	0	0.0112246
chr3_196366646_196462878_PIGX	0.000111602	NA	64.2912	0.914211	1	0.05	0.950004	2	0	2	0	0.0112246
[truncated: 4,016 more rows]

## Sheet: ST6
Supplementary Data 6| Gene centric CNV-GWAS results - Duplications only CI: 95% confidence interval #Gene region defined using Ensembl longest transcript ##Bonferroni adjusted ###Bayesian false discovery probability
Gene_ID#	OR	l.ci	u.ci	p-value	p.adjust##	prior	bfdp###	Number of samples with CNV	Number of cases with CNV	Number of controls with CNV	Case proportion (n=4,115)	Control proportion (n=17,818)
chr5_1392909_1445545_SLC6A3	8.56602	5.28793	14.2442	1.33704e-17	1.12004e-13	0.05	0	71	47	24	1.14216	0.134695
chr10_47657581_47701443_ANTXRL	1.92741	1.47616	2.49503	9.21152e-07	0.00771649	0.05	0.00107837	268	82	186	1.99271	1.04389
chr6_168396921_168445769_KIF25	1.64249	1.32334	2.02538	4.77002e-06	0.0399585	0.05	0.00590868	440	120	320	2.91616	1.79594
chr16_75562433_75569145_CHST5	1.63882	1.30655	2.04086	1.38473e-05	0.115999	0.05	0.0154594	400	109	291	2.64885	1.63318
chr6_168456425_168482237_FRMD1	1.5929	1.28324	1.96412	1.77507e-05	0.148697	0.05	0.0201726	446	119	327	2.89186	1.83522
chr11_107661717_107799019_SLC35F2	1.50467	1.24243	1.81241	2.18815e-05	0.183301	0.05	0.0269351	587	150	437	3.6452	2.45258
chr10_46955444_46971400_SYT15	2.36834	1.57005	3.5167	2.60705e-05	0.218392	0.05	0.0195029	105	37	68	0.899149	0.381637
chr16_75572015_75590184_TMEM231	1.60513	1.27497	2.00558	4.14769e-05	0.347452	0.05	0.0417065	391	105	286	2.55164	1.60512
chr9_91926113_91931618_CKS2	10.849	3.62696	39.5674	5.62315e-05	0.471051	0.05	0.0742132	14	10	4	0.243013	0.0224492
chr5_1253262_1295184_TERT	7.23183	2.68405	21.2666	0.00012857	1	0.05	0.103815	16	10	6	0.243013	0.0336738
chr18_46065417_46389588_CTIF	9.76169	3.1773	36.0436	0.000150632	1	0.05	0.1437	13	9	4	0.218712	0.0224492
chr23_103173479_103229570_TMSB15B	2.0952	1.41403	3.05225	0.000156826	1	0.05	0.0946997	120	39	81	0.947752	0.454596
chr11_83166055_85338966_DLG2	2.24263	1.45537	3.39146	0.000172425	1	0.05	0.0983337	97	33	64	0.801944	0.359187
chr2_47630108_47789450_MSH2	6.19836	2.37919	17.0789	0.000215978	1	0.5	0.00846186	17	10	7	0.243013	0.0392861
chr10_46994087_47005643_GPRIN2	2.17471	1.42321	3.26113	0.00022763	1	0.05	0.12389	102	34	68	0.826245	0.381637
chr17_43699267_43913194_CRHR1	7.80891	2.69632	25.4272	0.000230509	1	0.05	0.1675	14	9	5	0.218712	0.0280615
chr6_136578001_136610989_BCLAF1	11.5672	3.34416	52.8258	0.000300326	1	0.05	0.253821	11	8	3	0.194411	0.0168369
chr12_28286182_28732883_CCDC91	5.42326	2.13784	14.2143	0.000368135	1	0.05	0.19066	18	10	8	0.243013	0.0448984
chr5_1317859_1345214_CLPTM1L	3.7614	1.76136	7.9264	0.000478575	1	0.05	0.201922	28	13	15	0.315917	0.0841845
chr1_16384264_16400127_FAM131C	3.7614	1.76136	7.9264	0.000478575	1	0.05	0.201922	28	13	15	0.315917	0.0841845
chr10_47083534_47088320_NPY4R	2.02943	1.34173	3.0104	0.000570975	1	0.05	0.246926	110	35	75	0.850547	0.420923
chr15_23684645_23692381_GOLGA6L2	4.33894	1.85702	10.1379	0.000583734	1	0.05	0.238685	22	11	11	0.267315	0.0617353
chr11_113258513_113271140_ANKK1	6.93957	2.31405	22.9761	0.000682343	1	0.05	0.313662	13	8	5	0.194411	0.0280615
chr11_24518516_25104150_LUZP2	10.1189	2.81185	46.9683	0.000799884	1	0.05	0.401717	10	7	3	0.170109	0.0168369
chr12_49687035_49692465_PRPH	1.73434	1.24115	2.38743	0.000942903	1	0.05	0.370922	179	51	128	1.23937	0.718375
chr5_78293438_78531861_DMGDH	2.1006	1.32891	3.24549	0.00106718	1	0.05	0.352041	89	29	60	0.704739	0.336738
chr19_53662466_53696639_ZNF665	4.87975	1.86461	13.0045	0.00111401	1	0.05	0.360884	17	9	8	0.218712	0.0448984
chr22_18893541_18901751_DGCR6	1.74064	1.23247	2.41956	0.00124356	1	0.05	0.42543	168	48	120	1.16646	0.673476
chr22_18900294_18924066_PRODH	1.74064	1.23247	2.41956	0.00124356	1	0.05	0.42543	168	48	120	1.16646	0.673476
chr8_50822349_51706678_SNTG1	3.671	1.61099	8.21452	0.00151623	1	0.05	0.398654	24	11	13	0.267315	0.0729599
chr11_108535752_108811657_DDX10	13.0075	2.99572	88.8012	0.00168133	1	0.05	0.584287	8	6	2	0.145808	0.0112246
chr23_1387693_1429274_CSF2RA	4.95628	1.77796	14.1434	0.00199463	1	0.05	0.47762	15	8	7	0.194411	0.0392861
chr2_38294116_38337044_CYP1B1	26.0165	4.44272	491.414	0.00255615	1	0.05	0.740411	7	6	1	0.145808	0.0056123
chr13_43597339_43683045_DNAJC15	3.90336	1.54973	9.69007	0.00305805	1	0.05	0.543375	19	9	10	0.218712	0.056123
chr1_16370272_16383803_CLCNKB	3.18117	1.42308	6.89095	0.00358519	1	0.05	0.567711	26	11	15	0.267315	0.0841845
chr5_78407602_78428108_BHMT	5.05858	1.6795	15.7207	0.00358677	1	0.05	0.595179	13	7	6	0.170109	0.0336738
chr3_170136653_170578169_CLDN11	6.50304	1.85679	25.4469	0.00373798	1	0.05	0.629785	10	6	4	0.145808	0.0224492
chr17_36046435_36105237_HNF1B	6.50304	1.85679	25.4469	0.00373798	1	0.2	0.263695	10	6	4	0.145808	0.0224492
chr9_116917840_117074791_COL27A1	6.50304	1.85679	25.4469	0.00373798	1	0.05	0.629785	10	6	4	0.145808	0.0224492
chr23_75392771_75398039_PBDC1	10.837	2.33495	75.6869	0.0044053	1	0.05	0.7159	7	5	2	0.121507	0.0112246
chr11_9160372_9286937_DENND5A	10.837	2.33495	75.6869	0.0044053	1	0.05	0.7159	7	5	2	0.121507	0.0112246
chr12_21417534_21572528_SLCO1A2	3.54831	1.42952	8.5786	0.00486811	1	0.05	0.62837	20	9	11	0.218712	0.0617353
chr2_47572297_47614740_EPCAM	21.6752	3.49452	415.336	0.00498821	1	0.5	0.171237	6	5	1	0.121507	0.0056123
chr4_128982423_129144086_LARP1B	21.6752	3.49452	415.336	0.00498821	1	0.05	0.796985	6	5	1	0.121507	0.0056123
chr17_38375556_38440388_WIPF2	21.6752	3.49452	415.336	0.00498821	1	0.05	0.796985	6	5	1	0.121507	0.0056123
chr23_47229982_47273704_ZNF157	21.6752	3.49452	415.336	0.00498821	1	0.05	0.796985	6	5	1	0.121507	0.0056123
chr23_47305278_47342345_ZNF41	21.6752	3.49452	415.336	0.00498821	1	0.05	0.796985	6	5	1	0.121507	0.0056123
chr23_1314890_1331616_CRLF2	21.6752	3.49452	415.336	0.00498821	1	0.05	0.796985	6	5	1	0.121507	0.0056123
chr5_1456595_1524092_LPCAT1	2.68581	1.30929	5.30462	0.0051707	1	0.05	0.640486	34	13	21	0.315917	0.117858
chr7_151832010_152133090_KMT2C	3.85445	1.44633	10.0872	0.00552139	1	0.05	0.654341	17	8	9	0.194411	0.0505107
chr4_102332443_102995969_BANK1	4.33569	1.48368	12.67	0.00609097	1	0.05	0.677699	14	7	7	0.170109	0.0392861
chr12_3186521_3395730_TSPAN9	4.33569	1.48368	12.67	0.00609097	1	0.05	0.677699	14	7	7	0.170109	0.0392861
chr9_5334969_5339873_RLN1	2.4107	1.25024	4.47393	0.00636302	1	0.05	0.683962	42	15	27	0.36452	0.151532
chr22_46546424_46639653_PPARA	5.20214	1.56603	18.0586	0.00648413	1	0.05	0.700907	11	6	5	0.145808	0.0280615
chr5_37288239_37371283_NUP155	5.20214	1.56603	18.0586	0.00648413	1	0.05	0.700907	11	6	5	0.145808	0.0280615
chr18_3496030_4455335_DLGAP1	7.22425	1.77189	35.2352	0.00679012	1	0.05	0.736166	8	5	3	0.121507	0.0168369
chr23_7810303_7812184_VCX	1.86137	1.16607	2.8918	0.0070715	1	0.05	0.736882	90	27	63	0.656136	0.353575
chr19_53300662_53360853_ZNF28	2.02591	1.18247	3.35954	0.00768056	1	0.05	0.734512	66	21	45	0.510328	0.252554
chr11_102980160_103350591_DYNC2H1	3.79351	1.32936	10.5749	0.0100319	1	0.05	0.748692	15	7	8	0.170109	0.0448984
chr1_182992595_183114727_LAMC1	17.3359	2.56375	339.175	0.0107322	1	0.05	0.848585	5	4	1	0.0972053	0.0056123
chr8_53850991_53853677_NPBWR1	17.3359	2.56375	339.175	0.0107322	1	0.05	0.848585	5	4	1	0.0972053	0.0056123
chr17_37415384_37558776_FBXL20	17.3359	2.56375	339.175	0.0107322	1	0.05	0.848585	5	4	1	0.0972053	0.0056123
chr17_46147414_46178883_CBX1	17.3359	2.56375	339.175	0.0107322	1	0.05	0.848585	5	4	1	0.0972053	0.0056123
chr17_46180719_46200436_SNX11	17.3359	2.56375	339.175	0.0107322	1	0.05	0.848585	5	4	1	0.0972053	0.0056123
chr19_53341261_53360902_ZNF468	1.97292	1.13783	3.30309	0.0119197	1	0.05	0.798142	64	20	44	0.486027	0.246941
chr14_81421333_81612646_TSHR	8.66748	1.69117	62.5422	0.0126609	1	0.05	0.823137	6	4	2	0.0972053	0.0112246
chr3_121150278_121264853_POLQ	8.66748	1.69117	62.5422	0.0126609	1	0.05	0.823137	6	4	2	0.0972053	0.0112246
chr1_16345370_16360545_CLCNKA	8.66748	1.69117	62.5422	0.0126609	1	0.05	0.823137	6	4	2	0.0972053	0.0112246
chr3_48198636_48229892_CDC25A	8.66748	1.69117	62.5422	0.0126609	1	0.05	0.823137	6	4	2	0.0972053	0.0112246
chr1_4714792_4852594_AJAP1	8.66748	1.69117	62.5422	0.0126609	1	0.05	0.823137	6	4	2	0.0972053	0.0112246
chr6_160390131_160534539_IGF2R	8.66748	1.69117	62.5422	0.0126609	1	0.05	0.823137	6	4	2	0.0972053	0.0112246
chr19_34112861_34264414_CHST8	8.66748	1.69117	62.5422	0.0126609	1	0.05	0.823137	6	4	2	0.0972053	0.0112246
chr21_31586324_31588391_CLDN8	8.66748	1.69117	62.5422	0.0126609	1	0.05	0.823137	6	4	2	0.0972053	0.0112246
chr9_117350026_117360653_ATP6V1G1	8.66748	1.69117	62.5422	0.0126609	1	0.05	0.823137	6	4	2	0.0972053	0.0112246
chr10_94590935_94819250_EXOC6	8.66748	1.69117	62.5422	0.0126609	1	0.05	0.823137	6	4	2	0.0972053	0.0112246
chr16_87863629_87903094_SLC7A5	8.66748	1.69117	62.5422	0.0126609	1	0.05	0.823137	6	4	2	0.0972053	0.0112246
chr23_7866288_7895780_PNPLA4	1.72525	1.1038	2.62581	0.0132543	1	0.05	0.831628	102	29	73	0.704739	0.409698
chr2_241631262_241637900_AQP12A	1.96326	1.1159	3.32843	0.0148832	1	0.05	0.824099	61	19	42	0.461725	0.235717
chr23_1455509_1501578_IL3RA	3.7154	1.19554	11.1906	0.0183754	1	0.05	0.822164	13	6	7	0.145808	0.0392861
chr5_37379314_37753537_WDR70	3.7154	1.19554	11.1906	0.0183754	1	0.05	0.822164	13	6	7	0.145808	0.0392861
chr9_107543283_107690518_ABCA1	3.7154	1.19554	11.1906	0.0183754	1	0.05	0.822164	13	6	7	0.145808	0.0392861
chr23_28605516_29974840_IL1RAPL1	2.55083	1.12491	5.48333	0.0189003	1	0.05	0.828448	27	10	17	0.243013	0.0954091
chr8_73449626_73850584_KCNB2	4.33406	1.20486	15.5903	0.0204558	1	0.05	0.836433	10	5	5	0.121507	0.0280615
chr9_117085336_117088755_ORM1	4.33406	1.20486	15.5903	0.0204558	1	0.05	0.836433	10	5	5	0.121507	0.0280615
chr9_117092149_117095532_ORM2	4.33406	1.20486	15.5903	0.0204558	1	0.05	0.836433	10	5	5	0.121507	0.0280615
chr9_117096436_117156685_AKNA	4.33406	1.20486	15.5903	0.0204558	1	0.05	0.836433	10	5	5	0.121507	0.0280615
chr23_47842756_47931025_ZNF630	1.65687	1.06227	2.51474	0.0211059	1	0.05	0.880056	105	29	76	0.704739	0.426535
chr23_152082986_152142024_ZNF185	5.77799	1.2732	29.3451	0.0216753	1	0.05	0.851434	7	4	3	0.0972053	0.0168369
chr1_33789224_33896653_PHC2	5.77799	1.2732	29.3451	0.0216753	1	0.05	0.851434	7	4	3	0.0972053	0.0168369
chr1_33938246_33962107_ZSCAN20	5.77799	1.2732	29.3451	0.0216753	1	0.05	0.851434	7	4	3	0.0972053	0.0168369
chr1_34326076_34330392_HMGB4	5.77799	1.2732	29.3451	0.0216753	1	0.05	0.851434	7	4	3	0.0972053	0.0168369
chr23_152224766_152228827_PNMA3	5.77799	1.2732	29.3451	0.0216753	1	0.05	0.851434	7	4	3	0.0972053	0.0168369
chr7_72726535_72742085_TRIM50	5.77799	1.2732	29.3451	0.0216753	1	0.05	0.851434	7	4	3	0.0972053	0.0168369
chr7_72742167_72772634_FKBP6	5.77799	1.2732	29.3451	0.0216753	1	0.05	0.851434	7	4	3	0.0972053	0.0168369
chr21_46825052_46933634_COL18A1	5.77799	1.2732	29.3451	0.0216753	1	0.05	0.851434	7	4	3	0.0972053	0.0168369
chr1_113454469_113499635_SLC16A1	5.77799	1.2732	29.3451	0.0216753	1	0.05	0.851434	7	4	3	0.0972053	0.0168369
chr23_53078273_53109797_GPR173	1.3191	1.03405	1.66644	0.0227385	1	0.05	0.928022	387	90	297	2.18712	1.66685
chr2_241615835_241622323_AQP12B	2.1687	1.07927	4.14662	0.0228453	1	0.05	0.855973	39	13	26	0.315917	0.14592
chr13_20397622_20437776_ZMYM5	1.7514	1.05752	2.80565	0.0236313	1	0.05	0.880533	80	23	57	0.558931	0.319901
chr3_164696686_164796283_SI	3.03447	1.10129	7.90553	0.0243794	1	0.05	0.848747	17	7	10	0.170109	0.056123
chr10_83635070_84746935_NRG3	1.60252	1.0447	2.39506	0.0253259	1	0.05	0.897874	115	31	84	0.753341	0.471433
chr10_12237964_12292588_CDC123	12.9988	1.66377	262.823	0.0263521	1	0.05	0.892978	4	3	1	0.072904	0.0056123
chr19_33877856_34012700_PEPD	12.9988	1.66377	262.823	0.0263521	1	0.05	0.892978	4	3	1	0.072904	0.0056123
chr22_17565844_17596583_IL17RA	12.9988	1.66377	262.823	0.0263521	1	0.05	0.892978	4	3	1	0.072904	0.0056123
chr14_35451163_35498773_SRP54	12.9988	1.66377	262.823	0.0263521	1	0.05	0.892978	4	3	1	0.072904	0.0056123
chr22_31884674_32014572_SFI1	12.9988	1.66377	262.823	0.0263521	1	0.05	0.892978	4	3	1	0.072904	0.0056123
chr2_24150155_24227779_UBXN2A	12.9988	1.66377	262.823	0.0263521	1	0.05	0.892978	4	3	1	0.072904	0.0056123
chr15_93160673_93353114_FAM174B	12.9988	1.66377	262.823	0.0263521	1	0.05	0.892978	4	3	1	0.072904	0.0056123
chr16_19078921_19091417_COQ7	12.9988	1.66377	262.823	0.0263521	1	0.05	0.892978	4	3	1	0.072904	0.0056123
chr19_18553473_18632937_ELL	12.9988	1.66377	262.823	0.0263521	1	0.05	0.892978	4	3	1	0.072904	0.0056123
chr2_135894486_136288806_ZRANB3	12.9988	1.66377	262.823	0.0263521	1	0.05	0.892978	4	3	1	0.072904	0.0056123
chr11_18955360_18961054_MRGPRX1	12.9988	1.66377	262.823	0.0263521	1	0.05	0.892978	4	3	1	0.072904	0.0056123
chr17_37560538_37607539_MED1	12.9988	1.66377	262.823	0.0263521	1	0.05	0.892978	4	3	1	0.072904	0.0056123
chr6_111279763_111289093_GTF3C6	12.9988	1.66377	262.823	0.0263521	1	0.05	0.892978	4	3	1	0.072904	0.0056123
chr14_65170820_65213610_PLEKHG3	12.9988	1.66377	262.823	0.0263521	1	0.05	0.892978	4	3	1	0.072904	0.0056123
chr19_50364461_50371166_PNKP	12.9988	1.66377	262.823	0.0263521	1	0.05	0.892978	4	3	1	0.072904	0.0056123
chr3_191857184_192485553_FGF12	12.9988	1.66377	262.823	0.0263521	1	0.05	0.892978	4	3	1	0.072904	0.0056123
chr4_147096837_147121152_LSM6	12.9988	1.66377	262.823	0.0263521	1	0.05	0.892978	4	3	1	0.072904	0.0056123
chr7_152341864_152373250_XRCC2	12.9988	1.66377	262.823	0.0263521	1	0.05	0.892978	4	3	1	0.072904	0.0056123
chr7_152456834_152552463_ACTR3B	12.9988	1.66377	262.823	0.0263521	1	0.05	0.892978	4	3	1	0.072904	0.0056123
chr12_117890817_118406788_KSR2	12.9988	1.66377	262.823	0.0263521	1	0.05	0.892978	4	3	1	0.072904	0.0056123
chr1_2938046_2939465_ACTRT2	12.9988	1.66377	262.823	0.0263521	1	0.05	0.892978	4	3	1	0.072904	0.0056123
chr5_1225470_1246304_SLC6A18	12.9988	1.66377	262.823	0.0263521	1	0.05	0.892978	4	3	1	0.072904	0.0056123
chr12_53290977_53343738_KRT8	12.9988	1.66377	262.823	0.0263521	1	0.05	0.892978	4	3	1	0.072904	0.0056123
chr14_50065415_50081390_LRR1	12.9988	1.66377	262.823	0.0263521	1	0.05	0.892978	4	3	1	0.072904	0.0056123
chr14_50085237_50087403_RPL36AL	12.9988	1.66377	262.823	0.0263521	1	0.05	0.892978	4	3	1	0.072904	0.0056123
chr14_50087489_50090198_MGAT2	12.9988	1.66377	262.823	0.0263521	1	0.05	0.892978	4	3	1	0.072904	0.0056123
chr14_50091892_50101948_DNAAF2	12.9988	1.66377	262.823	0.0263521	1	0.05	0.892978	4	3	1	0.072904	0.0056123
chr14_50110273_50155140_POLE2	12.9988	1.66377	262.823	0.0263521	1	0.05	0.892978	4	3	1	0.072904	0.0056123
chr16_21845890_21892148_NPIPB4	12.9988	1.66377	262.823	0.0263521	1	0.05	0.892978	4	3	1	0.072904	0.0056123
chr15_52230222_52264003_LEO1	12.9988	1.66377	262.823	0.0263521	1	0.05	0.892978	4	3	1	0.072904	0.0056123
chr15_52244303_52358462_MAPK6	12.9988	1.66377	262.823	0.0263521	1	0.05	0.892978	4	3	1	0.072904	0.0056123
chr2_241544848_241570676_GPR35	12.9988	1.66377	262.823	0.0263521	1	0.05	0.892978	4	3	1	0.072904	0.0056123
chr2_55401927_55459699_CLHC1	12.9988	1.66377	262.823	0.0263521	1	0.05	0.892978	4	3	1	0.072904	0.0056123
chr16_1876968_1890208_FAHD1	12.9988	1.66377	262.823	0.0263521	1	0.05	0.892978	4	3	1	0.072904	0.0056123
chr16_1883984_1934295_MEIOB	12.9988	1.66377	262.823	0.0263521	1	0.05	0.892978	4	3	1	0.072904	0.0056123
chr14_35030300_35099389_SNX6	12.9988	1.66377	262.823	0.0263521	1	0.05	0.892978	4	3	1	0.072904	0.0056123
chr23_129040097_129063737_UTP14A	12.9988	1.66377	262.823	0.0263521	1	0.05	0.892978	4	3	1	0.072904	0.0056123
chr2_99613724_99771427_TSGA10	12.9988	1.66377	262.823	0.0263521	1	0.05	0.892978	4	3	1	0.072904	0.0056123
chr17_38296571_38328436_CASC3	12.9988	1.66377	262.823	0.0263521	1	0.05	0.892978	4	3	1	0.072904	0.0056123
chr17_38333263_38351908_RAPGEFL1	12.9988	1.66377	262.823	0.0263521	1	0.05	0.892978	4	3	1	0.072904	0.0056123
chr4_57676026_57687908_SPINK2	12.9988	1.66377	262.823	0.0263521	1	0.05	0.892978	4	3	1	0.072904	0.0056123
chr9_34252379_34329198_KIF24	12.9988	1.66377	262.823	0.0263521	1	0.05	0.892978	4	3	1	0.072904	0.0056123
chr13_96085858_96232013_CLDN10	12.9988	1.66377	262.823	0.0263521	1	0.05	0.892978	4	3	1	0.072904	0.0056123
chr2_113127669_113192065_RGPD8	12.9988	1.66377	262.823	0.0263521	1	0.05	0.892978	4	3	1	0.072904	0.0056123
chr4_152020725_152025804_RPS3A	2.66787	1.0555	6.33375	0.0291011	1	0.05	0.866132	21	8	13	0.194411	0.0729599
chr4_152023903_152246784_SH3D19	2.66787	1.0555	6.33375	0.0291011	1	0.05	0.866132	21	8	13	0.194411	0.0729599
chr12_86372516_87232681_MGAT4C	3.25079	1.06976	9.35239	0.0291261	1	0.05	0.863492	14	6	8	0.145808	0.0448984
chr12_114254543_114404176_RBM19	3.61152	1.04037	11.997	0.0340228	1	0.05	0.875615	11	5	6	0.121507	0.0336738
chr16_22103859_22168287_VWA3A	3.61152	1.04037	11.997	0.0340228	1	0.05	0.875615	11	5	6	0.121507	0.0336738
chr16_22177618_22203075_SDR42E2	3.61152	1.04037	11.997	0.0340228	1	0.05	0.875615	11	5	6	0.121507	0.0336738
chr16_22217603_22298554_EEF2K	3.61152	1.04037	11.997	0.0340228	1	0.05	0.875615	11	5	6	0.121507	0.0336738
chr16_22308730_22346424_POLR3E	3.61152	1.04037	11.997	0.0340228	1	0.05	0.875615	11	5	6	0.121507	0.0336738
chr16_22357257_22448486_CDR2	3.61152	1.04037	11.997	0.0340228	1	0.05	0.875615	11	5	6	0.121507	0.0336738
chr3_19988571_20026667_RAB5A	3.61152	1.04037	11.997	0.0340228	1	0.05	0.875615	11	5	6	0.121507	0.0336738
chr3_20021453_20053822_PP2D1	3.61152	1.04037	11.997	0.0340228	1	0.05	0.875615	11	5	6	0.121507	0.0336738
chr3_20081515_20195896_KAT2B	3.61152	1.04037	11.997	0.0340228	1	0.05	0.875615	11	5	6	0.121507	0.0336738
chr14_21359558_21360507_RNASE3	3.61152	1.04037	11.997	0.0340228	1	0.05	0.875615	11	5	6	0.121507	0.0336738
chr3_120626919_121143608_STXBP5L	3.61152	1.04037	11.997	0.0340228	1	0.05	0.875615	11	5	6	0.121507	0.0336738
chr13_32889611_32973805_BRCA2	2.75845	1.01446	7.00813	0.035969	1	0.05	0.88116	18	7	11	0.170109	0.0617353
chr2_99757948_99939204_C2orf15	0.496479	0.241765	0.909412	0.0362298	1	0.05	0.895813	97	10	87	0.243013	0.48827
chr11_108093211_108239829_ATM	2.16813	1.01175	4.38066	0.0363193	1	0.05	0.891118	33	11	22	0.267315	0.123471
chr2_137523115_138435287_THSD7B	4.33325	1.02421	18.3333	0.0381661	1	0.05	0.885557	8	4	4	0.0972053	0.0224492
chr3_121289551_121305481_ARGFX	4.33325	1.02421	18.3333	0.0381661	1	0.05	0.885557	8	4	4	0.0972053	0.0224492
chr3_121311966_121349139_FBXO40	4.33325	1.02421	18.3333	0.0381661	1	0.05	0.885557	8	4	4	0.0972053	0.0224492
chr1_46152886_46160115_TMEM69	4.33325	1.02421	18.3333	0.0381661	1	0.05	0.885557	8	4	4	0.0972053	0.0224492
chr1_12627939_12677737_DHRS3	4.33325	1.02421	18.3333	0.0381661	1	0.05	0.885557	8	4	4	0.0972053	0.0224492
chr1_12704566_12727097_AADACL4	4.33325	1.02421	18.3333	0.0381661	1	0.05	0.885557	8	4	4	0.0972053	0.0224492
chr1_12776118_12788726_AADACL3	4.33325	1.02421	18.3333	0.0381661	1	0.05	0.885557	8	4	4	0.0972053	0.0224492
chr1_12834984_12838049_PRAMEF12	4.33325	1.02421	18.3333	0.0381661	1	0.05	0.885557	8	4	4	0.0972053	0.0224492
chr1_12851546_12856777_PRAMEF1	4.33325	1.02421	18.3333	0.0381661	1	0.05	0.885557	8	4	4	0.0972053	0.0224492
chr1_12884468_12891264_PRAMEF11	4.33325	1.02421	18.3333	0.0381661	1	0.05	0.885557	8	4	4	0.0972053	0.0224492
chr1_12907261_12908578_HNRNPCL1	4.33325	1.02421	18.3333	0.0381661	1	0.05	0.885557	8	4	4	0.0972053	0.0224492
chr1_12916941_12921764_PRAMEF2	4.33325	1.02421	18.3333	0.0381661	1	0.05	0.885557	8	4	4	0.0972053	0.0224492
chr1_12939045_12946025_PRAMEF4	4.33325	1.02421	18.3333	0.0381661	1	0.05	0.885557	8	4	4	0.0972053	0.0224492
chr1_12952727_12958101_PRAMEF10	4.33325	1.02421	18.3333	0.0381661	1	0.05	0.885557	8	4	4	0.0972053	0.0224492
chr1_12976450_12980569_PRAMEF7	4.33325	1.02421	18.3333	0.0381661	1	0.05	0.885557	8	4	4	0.0972053	0.0224492
chr1_12998181_13117751_PRAMEF6	4.33325	1.02421	18.3333	0.0381661	1	0.05	0.885557	8	4	4	0.0972053	0.0224492
chr1_13140456_13145000_PRAMEF25	4.33325	1.02421	18.3333	0.0381661	1	0.05	0.885557	8	4	4	0.0972053	0.0224492
chr22_42776416_42828401_NFAM1	4.33325	1.02421	18.3333	0.0381661	1	0.05	0.885557	8	4	4	0.0972053	0.0224492
chr23_48114752_48126879_SSX1	4.33325	1.02421	18.3333	0.0381661	1	0.05	0.885557	8	4	4	0.0972053	0.0224492
chr3_87276421_87304698_CHMP2B	4.33325	1.02421	18.3333	0.0381661	1	0.05	0.885557	8	4	4	0.0972053	0.0224492
chr9_33921691_34048947_UBAP2	4.33325	1.02421	18.3333	0.0381661	1	0.05	0.885557	8	4	4	0.0972053	0.0224492
chr9_34086385_34127397_DCAF12	4.33325	1.02421	18.3333	0.0381661	1	0.05	0.885557	8	4	4	0.0972053	0.0224492
chr7_5659678_5821370_RNF216	4.33325	1.02421	18.3333	0.0381661	1	0.05	0.885557	8	4	4	0.0972053	0.0224492
chr1_97543299_98386605_DPYD	6.49903	1.07646	49.3541	0.0403718	1	0.05	0.897024	5	3	2	0.072904	0.0112246
chr15_78885394_78913637_CHRNA3	6.49903	1.07646	49.3541	0.0403718	1	0.05	0.897024	5	3	2	0.072904	0.0112246
chr23_152599613_152625568_ZNF275	6.49903	1.07646	49.3541	0.0403718	1	0.05	0.897024	5	3	2	0.072904	0.0112246
chr2_131513008_131525707_AMER3	6.49903	1.07646	49.3541	0.0403718	1	0.05	0.897024	5	3	2	0.072904	0.0112246
chr16_18411799_18441131_NPIPA8	6.49903	1.07646	49.3541	0.0403718	1	0.05	0.897024	5	3	2	0.072904	0.0112246
chr16_18511182_18573533_NOMO2	6.49903	1.07646	49.3541	0.0403718	1	0.05	0.897024	5	3	2	0.072904	0.0112246
chr21_17102344_17252377_USP25	6.49903	1.07646	49.3541	0.0403718	1	0.05	0.897024	5	3	2	0.072904	0.0112246
chr14_35221937_35344853_BAZ1A	6.49903	1.07646	49.3541	0.0403718	1	0.05	0.897024	5	3	2	0.072904	0.0112246
chr15_42140345_42186275_SPTBN5	6.49903	1.07646	49.3541	0.0403718	1	0.05	0.897024	5	3	2	0.072904	0.0112246
chr16_74485856_74641012_GLG1	6.49903	1.07646	49.3541	0.0403718	1	0.05	0.897024	5	3	2	0.072904	0.0112246
chr4_86396267_86923823_ARHGAP24	6.49903	1.07646	49.3541	0.0403718	1	0.05	0.897024	5	3	2	0.072904	0.0112246
chr6_111303218_111349466_RPF2	6.49903	1.07646	49.3541	0.0403718	1	0.05	0.897024	5	3	2	0.072904	0.0112246
chr9_33750515_33799230_PRSS3	6.49903	1.07646	49.3541	0.0403718	1	0.05	0.897024	5	3	2	0.072904	0.0112246
chr1_2567415_2718286_TTC34	6.49903	1.07646	49.3541	0.0403718	1	0.05	0.897024	5	3	2	0.072904	0.0112246
chr23_52673140_52683950_SSX7	6.49903	1.07646	49.3541	0.0403718	1	0.05	0.897024	5	3	2	0.072904	0.0112246
chr2_23971534_24149984_ATAD2B	6.49903	1.07646	49.3541	0.0403718	1	0.05	0.897024	5	3	2	0.072904	0.0112246
chr3_17198654_18486309_TBC1D5	6.49903	1.07646	49.3541	0.0403718	1	0.05	0.897024	5	3	2	0.072904	0.0112246
chr3_48264837_48266981_CAMP	6.49903	1.07646	49.3541	0.0403718	1	0.05	0.897024	5	3	2	0.072904	0.0112246
chr3_48282590_48340743_ZNF589	6.49903	1.07646	49.3541	0.0403718	1	0.05	0.897024	5	3	2	0.072904	0.0112246
chr3_48334754_48343175_NME6	6.49903	1.07646	49.3541	0.0403718	1	0.05	0.897024	5	3	2	0.072904	0.0112246
chr5_172068269_172118543_NEURL1B	6.49903	1.07646	49.3541	0.0403718	1	0.05	0.897024	5	3	2	0.072904	0.0112246
chr8_143915663_143997922_GML	6.49903	1.07646	49.3541	0.0403718	1	0.05	0.897024	5	3	2	0.072904	0.0112246
chr8_143953772_143961262_CYP11B1	6.49903	1.07646	49.3541	0.0403718	1	0.05	0.897024	5	3	2	0.072904	0.0112246
chr16_18995256_19075264_TMC7	6.49903	1.07646	49.3541	0.0403718	1	0.05	0.897024	5	3	2	0.072904	0.0112246
chr23_107975712_107979651_IRS4	6.49903	1.07646	49.3541	0.0403718	1	0.05	0.897024	5	3	2	0.072904	0.0112246
chr2_218664512_218867718_TNS1	6.49903	1.07646	49.3541	0.0403718	1	0.05	0.897024	5	3	2	0.072904	0.0112246
chr2_99858709_99871745_LYG2	0.508218	0.247326	0.931825	0.0431794	1	0.05	0.907739	95	10	85	0.243013	0.477046
chr11_107799229_107834208_RAB39A	2.88943	0.96812	8.01711	0.0442058	1	0.05	0.893843	15	6	9	0.145808	0.0505107
chr14_45605143_45670093_FANCM	2.88943	0.96812	8.01711	0.0442058	1	0.05	0.893843	15	6	9	0.145808	0.0505107
chr2_99900701_99921205_LYG1	0.514297	0.250202	0.943449	0.0471225	1	0.05	0.91317	94	10	84	0.243013	0.471433
chr5_78365540_78385289_BHMT2	1.65663	0.979385	2.6983	0.0496039	1	0.05	0.928901	76	21	55	0.510328	0.308677
chr23_71130938_71363424_NHSL2	2.52844	0.940425	6.28921	0.0512817	1	0.05	0.905207	19	7	12	0.170109	0.0673476
chr7_79998891_80308593_CD36	3.09541	0.915715	9.7026	0.0537476	1	0.05	0.904288	12	5	7	0.121507	0.0392861
chr2_234526291_234681956_UGT1A8	3.09541	0.915715	9.7026	0.0537476	1	0.05	0.904288	12	5	7	0.121507	0.0392861
chr2_234545100_234681951_UGT1A10	3.09541	0.915715	9.7026	0.0537476	1	0.05	0.904288	12	5	7	0.121507	0.0392861
chr16_21963981_21994981_UQCRC2	3.09541	0.915715	9.7026	0.0537476	1	0.05	0.904288	12	5	7	0.121507	0.0392861
chr16_21995186_22012433_PDZD9	3.09541	0.915715	9.7026	0.0537476	1	0.05	0.904288	12	5	7	0.121507	0.0392861
chr3_66119285_66438540_SLC25A26	3.09541	0.915715	9.7026	0.0537476	1	0.05	0.904288	12	5	7	0.121507	0.0392861
chr23_147062849_147108187_FMR1NB	3.09541	0.915715	9.7026	0.0537476	1	0.05	0.904288	12	5	7	0.121507	0.0392861
chr23_38420623_38548169_TSPAN7	0.540022	0.272159	0.966997	0.0543698	1	0.05	0.923418	99	11	88	0.267315	0.493883
chr12_10524952_10544473_KLRK1	2.31189	0.930258	5.32516	0.055776	1	0.05	0.912514	23	8	15	0.194411	0.0841845
chr23_150732094_150845211_PASD1	0.144126	0.00809089	0.671868	0.0565078	1	0.05	0.914074	31	1	30	0.0243013	0.168369
chr3_118619404_118864915_IGSF11	1.4984	0.965389	2.2595	0.0612687	1	0.05	0.946569	113	29	84	0.704739	0.471433
chr2_50145643_51259674_NRXN1	3.46641	0.857644	13.1067	0.0639518	1	0.05	0.91255	9	4	5	0.0972053	0.0280615
chr3_43396351_43733086_ANO10	3.46641	0.857644	13.1067	0.0639518	1	0.05	0.91255	9	4	5	0.0972053	0.0280615
chr23_8758836_8769424_FAM9A	3.46641	0.857644	13.1067	0.0639518	1	0.05	0.91255	9	4	5	0.0972053	0.0280615
chr4_9772777_10056560_SLC2A9	3.46641	0.857644	13.1067	0.0639518	1	0.05	0.91255	9	4	5	0.0972053	0.0280615
chr14_68286496_69196935_RAD51B	3.46641	0.857644	13.1067	0.0639518	1	0.05	0.91255	9	4	5	0.0972053	0.0280615
chr1_46092976_46153785_GPBP1L1	3.46641	0.857644	13.1067	0.0639518	1	0.05	0.91255	9	4	5	0.0972053	0.0280615
chr1_33979609_34631443_CSMD2	3.46641	0.857644	13.1067	0.0639518	1	0.2	0.687193	9	4	5	0.0972053	0.0280615
chr3_115521235_117716095_LSAMP	3.46641	0.857644	13.1067	0.0639518	1	0.05	0.91255	9	4	5	0.0972053	0.0280615
chr20_61273797_61317137_SLCO4A1	3.46641	0.857644	13.1067	0.0639518	1	0.05	0.91255	9	4	5	0.0972053	0.0280615
chr3_47892182_48130769_MAP4	3.46641	0.857644	13.1067	0.0639518	1	0.05	0.91255	9	4	5	0.0972053	0.0280615
chr22_42522501_42526908_CYP2D6	3.46641	0.857644	13.1067	0.0639518	1	0.05	0.91255	9	4	5	0.0972053	0.0280615
chr2_131862420_132111282_PLEKHB2	2.60034	0.88426	7.00627	0.0643777	1	0.05	0.915893	16	6	10	0.145808	0.056123
chr2_63348518_64054977_WDPCP	2.60034	0.88426	7.00627	0.0643777	1	0.05	0.915893	16	6	10	0.145808	0.056123
chr7_153584182_154685995_DPP6	0.423811	0.147326	0.963512	0.0670883	1	0.05	0.920397	56	5	51	0.121507	0.286227
chr23_53111549_53117722_TSPYL2	1.25981	0.977254	1.60644	0.068154	1	0.05	0.968844	365	82	283	1.99271	1.58828
chr8_15274724_15624158_TUSC3	2.33381	0.876531	5.70107	0.0708314	1	0.05	0.923072	20	7	13	0.170109	0.0729599
chr19_53893046_53930574_ZNF765	0.160167	0.00897605	0.75143	0.0719812	1	0.05	0.921965	28	1	27	0.0243013	0.151532
chr7_82383329_82792246_PCLO	0.160167	0.00897605	0.75143	0.0719812	1	0.05	0.921965	28	1	27	0.0243013	0.151532
chr12_52643084_52702947_KRT86	1.46293	0.950807	2.1882	0.0724939	1	0.05	0.953654	119	30	89	0.72904	0.499495
chr15_71389291_72075722_THSD4	4.33244	0.801565	23.4167	0.0726165	1	0.05	0.918856	6	3	3	0.072904	0.0168369
chr11_107578104_107590419_SLN	4.33244	0.801565	23.4167	0.0726165	1	0.05	0.918856	6	3	3	0.072904	0.0168369
chr15_44719432_44821236_CTDSPL2	4.33244	0.801565	23.4167	0.0726165	1	0.05	0.918856	6	3	3	0.072904	0.0168369
chr21_46913486_46964325_SLC19A1	4.33244	0.801565	23.4167	0.0726165	1	0.05	0.918856	6	3	3	0.072904	0.0168369
chr2_234580499_234681946_UGT1A9	4.33244	0.801565	23.4167	0.0726165	1	0.05	0.918856	6	3	3	0.072904	0.0168369
chr2_234590584_234681945_UGT1A7	4.33244	0.801565	23.4167	0.0726165	1	0.05	0.918856	6	3	3	0.072904	0.0168369
chr2_234600253_234681946_UGT1A6	4.33244	0.801565	23.4167	0.0726165	1	0.05	0.918856	6	3	3	0.072904	0.0168369
chr2_234621638_234681945_UGT1A5	4.33244	0.801565	23.4167	0.0726165	1	0.05	0.918856	6	3	3	0.072904	0.0168369
chr9_33817565_33920402_UBE2R2	4.33244	0.801565	23.4167	0.0726165	1	0.05	0.918856	6	3	3	0.072904	0.0168369
chr20_3907956_3996229_RNF24	4.33244	0.801565	23.4167	0.0726165	1	0.05	0.918856	6	3	3	0.072904	0.0168369
chr10_126676421_126849739_CTBP2	4.33244	0.801565	23.4167	0.0726165	1	0.05	0.918856	6	3	3	0.072904	0.0168369
chr15_42273780_42343388_PLA2G4E	4.33244	0.801565	23.4167	0.0726165	1	0.05	0.918856	6	3	3	0.072904	0.0168369
chr21_36160098_37376965_RUNX1	4.33244	0.801565	23.4167	0.0726165	1	0.05	0.918856	6	3	3	0.072904	0.0168369
chr8_63161150_63912211_NKAIN3	4.33244	0.801565	23.4167	0.0726165	1	0.05	0.918856	6	3	3	0.072904	0.0168369
chr19_16830787_16928774_NWD1	4.33244	0.801565	23.4167	0.0726165	1	0.05	0.918856	6	3	3	0.072904	0.0168369
chr5_10971952_11904155_CTNND2	4.33244	0.801565	23.4167	0.0726165	1	0.05	0.918856	6	3	3	0.072904	0.0168369
chr23_26210557_26213763_MAGEB6	4.33244	0.801565	23.4167	0.0726165	1	0.05	0.918856	6	3	3	0.072904	0.0168369
chr5_128795958_129074376_ADAMTS19	4.33244	0.801565	23.4167	0.0726165	1	0.05	0.918856	6	3	3	0.072904	0.0168369
chr15_71145578_71342414_LRRC49	4.33244	0.801565	23.4167	0.0726165	1	0.05	0.918856	6	3	3	0.072904	0.0168369
chr1_6845384_7829766_CAMTA1	4.33244	0.801565	23.4167	0.0726165	1	0.05	0.918856	6	3	3	0.072904	0.0168369
chr4_74979891_75168816_MTHFD2L	4.33244	0.801565	23.4167	0.0726165	1	0.05	0.918856	6	3	3	0.072904	0.0168369
chr6_111408781_111552397_SLC16A10	4.33244	0.801565	23.4167	0.0726165	1	0.05	0.918856	6	3	3	0.072904	0.0168369
chr8_1772142_1906807_ARHGEF10	4.33244	0.801565	23.4167	0.0726165	1	0.05	0.918856	6	3	3	0.072904	0.0168369
chr10_35415719_35501886_CREM	4.33244	0.801565	23.4167	0.0726165	1	0.05	0.918856	6	3	3	0.072904	0.0168369
chr23_100604435_100641183_BTK	4.33244	0.801565	23.4167	0.0726165	1	0.05	0.918856	6	3	3	0.072904	0.0168369
chr2_112656056_112787138_MERTK	4.33244	0.801565	23.4167	0.0726165	1	0.05	0.918856	6	3	3	0.072904	0.0168369
chr22_32544993_32555309_C22orf42	4.33244	0.801565	23.4167	0.0726165	1	0.05	0.918856	6	3	3	0.072904	0.0168369
chr16_29789561_29793096_ZG16	4.33244	0.801565	23.4167	0.0726165	1	0.05	0.918856	6	3	3	0.072904	0.0168369
chr16_29802040_29816706_KIF22	4.33244	0.801565	23.4167	0.0726165	1	0.05	0.918856	6	3	3	0.072904	0.0168369
chr16_29817427_29823649_MAZ	4.33244	0.801565	23.4167	0.0726165	1	0.05	0.918856	6	3	3	0.072904	0.0168369
chr10_47157983_47174093_ANXA8L1	1.53134	0.94179	2.40539	0.0734456	1	0.05	0.949696	92	24	68	0.583232	0.381637
chr23_48397845_48420997_TBC1D25	2.05336	0.884082	4.42028	0.0756676	1	0.05	0.930755	28	9	19	0.218712	0.106634
chr23_48432837_48437454_RBM3	2.05336	0.884082	4.42028	0.0756676	1	0.05	0.930755	28	9	19	0.218712	0.106634
chr23_48448430_48463581_WDR13	2.05336	0.884082	4.42028	0.0756676	1	0.05	0.930755	28	9	19	0.218712	0.106634
chr5_133936834_133984961_SAR1B	8.66375	0.829647	186.46	0.0779408	1	0.05	0.928131	3	2	1	0.0486027	0.0056123
chr14_31959162_32330430_NUBPL	8.66375	0.829647	186.46	0.0779408	1	0.05	0.928131	3	2	1	0.0486027	0.0056123
chr15_40509629_40569688_PAK6	8.66375	0.829647	186.46	0.0779408	1	0.05	0.928131	3	2	1	0.0486027	0.0056123
chr16_31271311_31344213_ITGAM	8.66375	0.829647	186.46	0.0779408	1	0.05	0.928131	3	2	1	0.0486027	0.0056123
chr17_38278551_38293042_MSL1	8.66375	0.829647	186.46	0.0779408	1	0.05	0.928131	3	2	1	0.0486027	0.0056123
[truncated: 8,091 more rows]

## Sheet: ST7
Supplementary Data 7 | Gene centric CNV-GWAS results - Loss of function CNVs (all deletions and partial gene duplications) CI: 95% confidence interval # Gene region defined using ensembl longest transcript ## Bonferroni adjusted ### Bayesian false discovery probability
[truncated: 8,614 more rows]

[truncated: 5 more sheets: ST8, ST9, ST10, ST11, ST12]
